# Supplementary material for: Impaired stem cell migration and divisions in Duchenne muscular dystrophy revealed by live imaging
Source: Nat Commun. 2026 Jan 28;17:1769. doi: 10.1038/s41467-026-68474-5 (PMC12917047; doi:10.1038/s41467-026-68474-5)
Supplement: Supplementary file 15 — Source Data [file 41467_2026_68474_MOESM15_ESM.xlsx]

## Sheet: Figure 1
Fig 1e - Newly formed fibres				Fig 1g,h,i - In vivo mobility									Fig. 1l - Sister cell separation												Fig 1o-p - In vivo FACS
Genotype	Experiment	Number of New Fibres		Filename	Experiment	Genotype	TrackID	LastID	Speed3D	Straightness	TurningAngle		Filename	Experiment	Genotype	TimeSinceDivision	TrackID	MotherLastID	Child1LastID	Child2LastID	Time.x	AngleChildAMotherChildB	Time.y		Genotype	Experiment	Condition	Number of mononucleated cells per FDB	Number of YFP+ cells per FDB	Number of YFP+ MyogntdTOM+ cells per FDB
WT	n1-240301	0		240301_mtmg_2photons__KO_3dpi_stitched_timeconc_registered	1	KO	0	13501	37.5815639232355	0.903780765803403	18.8683209106634		240301_mtmg_2photons__KO_3dpi_stitched_timeconc_registered	1	KO	0	2	13942	14001	14220	160	-0.924678098474716	155		WT	240328	WT09	136910	13497.5	541.25
WT	n2-240314	0		240301_mtmg_2photons__KO_3dpi_stitched_timeconc_registered	1	KO	1	31345	54.3589453042444	0.131097448768873	39.972182202487		240301_mtmg_2photons__KO_3dpi_stitched_timeconc_registered	1	KO	10	2	13942	14001	14220	170	-0.91098631172232	165		WT	240328	WT10	57647.5	4645	159.788
WT	n3-240502	0		240301_mtmg_2photons__KO_3dpi_stitched_timeconc_registered	1	KO	6	15912	28.7744042524249	0.856494691934668	56.6524085769635		240301_mtmg_2photons__KO_3dpi_stitched_timeconc_registered	1	KO	20	2	13942	14001	14220	180	-0.897966646281219	175		WT	240328	WT11	102618	16075	657.467
WT	n4-240530	51		240301_mtmg_2photons__KO_3dpi_stitched_timeconc_registered	1	KO	7	16225	40.4268261086408	0.97562563019504	16.8432997883623		240301_mtmg_2photons__KO_3dpi_stitched_timeconc_registered	1	KO	0	4	14639	14901	14806	430	NA	425		WT	240418	WT37	345710	13565	250.952
KO	n1-240301	1121		240301_mtmg_2photons__KO_3dpi_stitched_timeconc_registered	1	KO	8	26678	38.8341939664519	0.762631766714141	45.3902674224135		240301_mtmg_2photons__KO_3dpi_stitched_timeconc_registered	1	KO	10	4	14639	14901	14806	440	-0.936512449082997	435		WT	240708	WT38	354342	16959	395.145
KO	n2-240314	72		240301_mtmg_2photons__KO_3dpi_stitched_timeconc_registered	1	KO	9	17379	27.6379181628333	0.792663770035391	48.6958810636055		240301_mtmg_2photons__KO_3dpi_stitched_timeconc_registered	1	KO	0	5	15083	15275	15116	160	-0.718830809786111	155		WT	240708	WT39	492387	18480	264.264
KO	n3-240502	583		240301_mtmg_2photons__KO_3dpi_stitched_timeconc_registered	1	KO	10	18232	52.8335521126729	0.946411677072499	14.9851892793835		240301_mtmg_2photons__KO_3dpi_stitched_timeconc_registered	1	KO	10	5	15083	15275	15116	170	-0.915315032422765	165		KO	240328	KO08	141078	13217.5	810.233
KO	n4-240530	154		240301_mtmg_2photons__KO_3dpi_stitched_timeconc_registered	1	KO	11	18803	9.47490967579129	0.423990870523064	80.2931239845005		240301_mtmg_2photons__KO_3dpi_stitched_timeconc_registered	1	KO	20	5	15083	15275	15116	180	0.947555965339508	175		KO	240328	KO12	194795	31312.5	2627.12
				240301_mtmg_2photons__KO_3dpi_stitched_timeconc_registered	1	KO	12	19238	6.33320262767305	0.624222953093711	96.0495913426409		240301_mtmg_2photons__KO_3dpi_stitched_timeconc_registered	1	KO	30	5	15083	15275	15116	190	0.985261725240902	185		KO	240418	KO38	263655	28242.5	2796.01
				240301_mtmg_2photons__KO_3dpi_stitched_timeconc_registered	1	KO	13	19452	6.99225230441958	0.197691319090287	75.1434160433443		240301_mtmg_2photons__KO_3dpi_stitched_timeconc_registered	1	KO	40	5	15083	15275	15116	200	0.98984907083036	195		KO	240708	KO37	334527	17565	895.815
				240301_mtmg_2photons__KO_3dpi_stitched_timeconc_registered	1	KO	14	19611	0.585037302173782	0.398016099878532	45		240301_mtmg_2photons__KO_3dpi_stitched_timeconc_registered	1	KO	50	5	15083	15275	15116	210	0.999648658617992	205
				240301_mtmg_2photons__KO_3dpi_stitched_timeconc_registered	1	KO	15	19822	9.27658195899872	0.360437252101209	120.176446740578		240301_mtmg_2photons__KO_3dpi_stitched_timeconc_registered	1	KO	0	25	22706	22718	22803	100	-0.971667603281032	95
				240301_mtmg_2photons__KO_3dpi_stitched_timeconc_registered	1	KO	16	19968	12.3735400624465	0.43279652791585	45.8724994764517		240301_mtmg_2photons__KO_3dpi_stitched_timeconc_registered	1	KO	10	25	22706	22718	22803	110	-0.95112480205875	105
				240301_mtmg_2photons__KO_3dpi_stitched_timeconc_registered	1	KO	17	20366	6.23445038513645	0.605757624875671	84.5436298339253		240301_mtmg_2photons__KO_3dpi_stitched_timeconc_registered	1	KO	20	25	22706	22718	22803	120	-1	115
				240301_mtmg_2photons__KO_3dpi_stitched_timeconc_registered	1	KO	19	21013	8.73335424314523	0.31693311369468	97.6027255228158		240301_mtmg_2photons__KO_3dpi_stitched_timeconc_registered	1	KO	30	25	22706	22718	22803	130	-0.959407007567338	125
				240301_mtmg_2photons__KO_3dpi_stitched_timeconc_registered	1	KO	20	21339	7.21876462980223	0.313097218481762	75.9361907597239		240301_mtmg_2photons__KO_3dpi_stitched_timeconc_registered	1	KO	0	29	24279	24347	24292	40	-0.999993530417916	35
				240301_mtmg_2photons__KO_3dpi_stitched_timeconc_registered	1	KO	21	21524	12.4720390465643	0.439594696348833	68.315565064556		240301_mtmg_2photons__KO_3dpi_stitched_timeconc_registered	1	KO	10	29	24279	24347	24292	50	-0.99847914369781	45
				240301_mtmg_2photons__KO_3dpi_stitched_timeconc_registered	1	KO	22	21868	7.5123895393051	0.646697547860005	97.3492303502011		240301_mtmg_2photons__KO_3dpi_stitched_timeconc_registered	1	KO	20	29	24279	24347	24292	60	0.999907737938563	55
				240301_mtmg_2photons__KO_3dpi_stitched_timeconc_registered	1	KO	23	22264	5.33254550080335	0.648504906532197	57.5403759629864		240301_mtmg_2photons__KO_3dpi_stitched_timeconc_registered	1	KO	30	29	24279	24347	24292	70	0.999101659393951	65
				240301_mtmg_2photons__KO_3dpi_stitched_timeconc_registered	1	KO	24	22682	8.01881748476223	0.272117162464686	79.2368062345878		240301_mtmg_2photons__KO_3dpi_stitched_timeconc_registered	1	KO	0	31	24962	24974	25032	210	-0.995387030325163	205
				240301_mtmg_2photons__KO_3dpi_stitched_timeconc_registered	1	KO	27	23077	20.2624210391426	0.342472085064934	73.4131590075517		240301_mtmg_2photons__KO_3dpi_stitched_timeconc_registered	1	KO	10	31	24962	24974	25032	220	-0.989203462330415	215
				240301_mtmg_2photons__KO_3dpi_stitched_timeconc_registered	1	KO	28	23582	54.2005698481925	0.94385576057258	31.8940379273325		240301_mtmg_2photons__KO_3dpi_stitched_timeconc_registered	1	KO	20	31	24962	24974	25032	230	-0.935875921901233	225
				240301_mtmg_2photons__KO_3dpi_stitched_timeconc_registered	1	KO	30	24646	56.9631172084708	0.96524923793398	21.3747275999079		240301_mtmg_2photons__KO_3dpi_stitched_timeconc_registered	1	KO	0	36	26778	26821	26934	60	-0.941741911575434	55
				240301_mtmg_2photons__KO_3dpi_stitched_timeconc_registered	1	KO	33	25379	29.5474823619747	0.105115688821304	64.200043223008		240301_mtmg_2photons__KO_3dpi_stitched_timeconc_registered	1	KO	10	36	26778	26821	26934	70	-0.853708589644048	65
				240301_mtmg_2photons__KO_3dpi_stitched_timeconc_registered	1	KO	34	26213	40.8010556666544	0.0835191581638015	50.2577141779799		240301_mtmg_2photons__KO_3dpi_stitched_timeconc_registered	1	KO	20	36	26778	26821	26934	80	-0.830846840814141	75
				240301_mtmg_2photons__KO_3dpi_stitched_timeconc_registered	1	KO	38	27437	35.7730600126537	0.239536669253441	88.2249755868302		240301_mtmg_2photons__KO_3dpi_stitched_timeconc_registered	1	KO	30	36	26778	26821	26934	90	-0.988338274976045	85
				240301_mtmg_2photons__KO_3dpi_stitched_timeconc_registered	1	KO	40	27782	35.3481543362137	0.983906164669162	14.6855618877753		240301_mtmg_2photons__KO_3dpi_stitched_timeconc_registered	1	KO	40	36	26778	26821	26934	100	-0.996321827738469	95
				240301_mtmg_2photons__KO_3dpi_stitched_timeconc_registered	1	KO	41	28573	31.8062829808239	0.119427558506887	48.0812117955944		240301_mtmg_2photons__KO_3dpi_stitched_timeconc_registered	1	KO	50	36	26778	26821	26934	110	-0.994378828503564	105
				240301_mtmg_2photons__KO_3dpi_stitched_timeconc_registered	1	KO	44	29924	49.3801592332365	0.0577390251288173	40.3561045827352		240301_mtmg_2photons__KO_3dpi_stitched_timeconc_registered	1	KO	60	36	26778	26821	26934	120	-0.997783836562512	115
				240301_mtmg_2photons__KO_3dpi_stitched_timeconc_registered	1	KO	46	30548	57.9580774177061	0.905019188289978	28.5770873957944		240301_mtmg_2photons__KO_3dpi_stitched_timeconc_registered	1	KO	70	36	26778	26821	26934	130	-0.997950435790029	125
				240301_mtmg_2photons__KO_3dpi_stitched_timeconc_registered	1	KO	47	31466	40.5494677867349	0.954224732005322	24.6809094268944		240301_mtmg_2photons__KO_3dpi_stitched_timeconc_registered	1	KO	80	36	26778	26821	26934	140	-0.999893075154408	135
				240301_mtmg_2photons__KO_3dpi_stitched_timeconc_registered	1	KO	48	32010	27.1855495668117	0.441565889400122	47.4333732853795		240301_mtmg_2photons__KO_3dpi_stitched_timeconc_registered	1	KO	90	36	26778	26821	26934	150	-0.999689254855852	145
				240301_mtmg_2photons__KO_3dpi_stitched_timeconc_registered	1	KO	49	32093	43.1838979466909	0.901555338400446	55.6519417246544		240301_mtmg_2photons__KO_3dpi_stitched_timeconc_registered	1	KO	100	36	26778	26821	26934	160	-0.999487752904949	155
				240301_mtmg_2photons__KO_3dpi_stitched_timeconc_registered	1	KO	50	32495	39.3223426701652	0.7217601330016	75.8179275883189		240301_mtmg_2photons__KO_3dpi_stitched_timeconc_registered	1	KO	110	36	26778	26821	26934	170	-0.999453035498244	165
				240301_mtmg_2photons__KO_3dpi_stitched_timeconc_registered	1	KO	51	32874	33.8036257074639	0.341777258884832	54.7957698415653		240301_mtmg_2photons__KO_3dpi_stitched_timeconc_registered	1	KO	120	36	26778	26821	26934	180	-0.998948629535615	175
				240301_mtmg_2photons__KO_3dpi_stitched_timeconc_registered	1	KO	59	35571	22.3880322773216	0.387833475636739	46.7763830414435		240301_mtmg_2photons__KO_3dpi_stitched_timeconc_registered	1	KO	130	36	26778	26821	26934	190	-0.998639938376784	185
				240301_mtmg_2photons__KO_3dpi_stitched_timeconc_registered	1	KO	60	35772	52.8062078099331	0.962551891084795	31.9277218238499		240301_mtmg_2photons__KO_3dpi_stitched_timeconc_registered	1	KO	0	42	28786	28998	29506	150	-0.894427190999913	145
				240301_mtmg_2photons__KO_3dpi_stitched_timeconc_registered	1	KO	61	36098	65.8056180544653	0.949200969601836	22.6196363717319		240301_mtmg_2photons__KO_3dpi_stitched_timeconc_registered	1	KO	10	42	28786	28998	29506	160	-0.97618706022989	155
				240301_mtmg_2photons__KO_3dpi_stitched_timeconc_registered	1	KO	63	36933	52.8178213590306	0.240240756782069	30.4055078406481		240301_mtmg_2photons__KO_3dpi_stitched_timeconc_registered	1	KO	20	42	28786	28998	29506	170	-0.985363938687013	165
				240301_mtmg_2photons__KO_3dpi_stitched_timeconc_registered	1	KO	64	37070	21.3150695745951	0.8819178899709	36.2998463550779		240301_mtmg_2photons__KO_3dpi_stitched_timeconc_registered	1	KO	30	42	28786	28998	29506	180	-0.770274038657761	175
				240301_mtmg_2photons__KO_3dpi_stitched_timeconc_registered	1	KO	65	37463	20.8441267185026	0.693814583827962	51.8247106960319		240301_mtmg_2photons__KO_3dpi_stitched_timeconc_registered	1	KO	40	42	28786	28998	29506	190	-0.856308678570882	185
				240301_mtmg_2photons__KO_3dpi_stitched_timeconc_registered	1	KO	66	37828	16.847338996094	0.356786572103684	54.0152259702626		240301_mtmg_2photons__KO_3dpi_stitched_timeconc_registered	1	KO	50	42	28786	28998	29506	200	-0.89144191946304	195
				240301_mtmg_2photons__KO_3dpi_stitched_timeconc_registered	1	KO	67	38182	14.8723253625791	0.437677076330958	67.5234609480047		240301_mtmg_2photons__KO_3dpi_stitched_timeconc_registered	1	KO	60	42	28786	28998	29506	210	-0.876123845060998	205
				240301_mtmg_2photons__KO_3dpi_stitched_timeconc_registered	1	KO	68	38637	11.4933990917079	0.458323500433743	63.2780637765057		240301_mtmg_2photons__KO_3dpi_stitched_timeconc_registered	1	KO	70	42	28786	28998	29506	220	-0.837624655351264	215
				240301_mtmg_2photons__KO_3dpi_stitched_timeconc_registered	1	KO	69	38946	18.1972028251776	0.385859502352777	42.1203722962656		240301_mtmg_2photons__KO_3dpi_stitched_timeconc_registered	1	KO	80	42	28786	28998	29506	230	-0.762645382274688	225
				240301_mtmg_2photons__KO_3dpi_stitched_timeconc_registered	1	KO	73	40613	6.16724610361747	0.375225563017425	61.1811267763719		240301_mtmg_2photons__KO_3dpi_stitched_timeconc_registered	1	KO	90	42	28786	28998	29506	240	-0.862726774187944	235
				240301_mtmg_2photons__KO_3dpi_stitched_timeconc_registered	1	KO	74	40904	5.98184952619948	0.702111611379811	60.4983106797925		240301_mtmg_2photons__KO_3dpi_stitched_timeconc_registered	1	KO	100	42	28786	28998	29506	250	-0.951446439213978	245
				240301_mtmg_2photons__KO_3dpi_stitched_timeconc_registered	1	KO	75	41404	8.54001851773914	0.332889100416812	95.0235632194478		240301_mtmg_2photons__KO_3dpi_stitched_timeconc_registered	1	KO	110	42	28786	28998	29506	260	-0.951833620330226	255
				240301_mtmg_2photons__KO_3dpi_stitched_timeconc_registered	1	KO	76	41750	6.10373641187568	0.662519417506854	51.1558912011647		240301_mtmg_2photons__KO_3dpi_stitched_timeconc_registered	1	KO	120	42	28786	28998	29506	270	-0.941283604324498	265
				240301_mtmg_2photons__KO_3dpi_stitched_timeconc_registered	1	KO	77	42058	16.7184100477435	0.730754834744726	37.117304191699		240301_mtmg_2photons__KO_3dpi_stitched_timeconc_registered	1	KO	130	42	28786	28998	29506	280	-0.946115812267068	275
				240301_mtmg_2photons__KO_3dpi_stitched_timeconc_registered	1	KO	78	42280	9.80370873110191	0.791824607030958	35.3939905092893		240301_mtmg_2photons__KO_3dpi_stitched_timeconc_registered	1	KO	140	42	28786	28998	29506	290	-0.939751503063718	285
				240301_mtmg_2photons__KO_3dpi_stitched_timeconc_registered	1	KO	79	42573	8.98745366027481	0.668979186249386	54.1263262734517		240301_mtmg_2photons__KO_3dpi_stitched_timeconc_registered	1	KO	150	42	28786	28998	29506	300	-0.588416959163449	295
				240301_mtmg_2photons__KO_3dpi_stitched_timeconc_registered	1	KO	80	42807	30.7362564675527	0.979013155964869	11.9420870365941		240301_mtmg_2photons__KO_3dpi_stitched_timeconc_registered	1	KO	160	42	28786	28998	29506	310	-0.158058007741301	305
				240301_mtmg_2photons__KO_3dpi_stitched_timeconc_registered	1	KO	81	43221	31.8701242581948	0.179982053172837	61.066311586831		240301_mtmg_2photons__KO_3dpi_stitched_timeconc_registered	1	KO	0	52	33094	33277	33294	300	0.929890337838312	295
				240301_mtmg_2photons__KO_3dpi_stitched_timeconc_registered	1	KO	82	43575	43.0518777385909	0.871349910563851	35.2852662436255		240301_mtmg_2photons__KO_3dpi_stitched_timeconc_registered	1	KO	10	52	33094	33277	33294	310	-0.331064004863577	305
				240301_mtmg_2photons__KO_3dpi_stitched_timeconc_registered	1	KO	83	43796	38.816106894202	0.805215619116853	42.1917226946749		240301_mtmg_2photons__KO_3dpi_stitched_timeconc_registered	1	KO	20	52	33094	33277	33294	320	-0.47784576487851	315
				240301_mtmg_2photons__KO_3dpi_stitched_timeconc_registered	1	KO	84	44028	47.5341490688105	0.901179426041215	39.4316297493526		240301_mtmg_2photons__KO_3dpi_stitched_timeconc_registered	1	KO	0	53	33539	33630	33621	50	-0.89442719115084	45
				240301_mtmg_2photons__KO_3dpi_stitched_timeconc_registered	1	KO	92	45810	15.310405575048	0.121412140542892	79.8240396131609		240301_mtmg_2photons__KO_3dpi_stitched_timeconc_registered	1	KO	10	53	33539	33630	33621	60	-0.558365296662637	55
				240301_mtmg_2photons__KO_3dpi_stitched_timeconc_registered	1	KO	94	46321	7.67705315751996	0.479691140235358	62.9436441053495		240301_mtmg_2photons__KO_3dpi_stitched_timeconc_registered	1	KO	20	53	33539	33630	33621	70	0.833510019162839	65
				240301_mtmg_2photons__KO_3dpi_stitched_timeconc_registered	1	KO	95	46730	35.1997020409868	0.866968002931043	37.5982695752238		240301_mtmg_2photons__KO_3dpi_stitched_timeconc_registered	1	KO	30	53	33539	33630	33621	80	0.883464930598935	75
				240301_mtmg_2photons__KO_3dpi_stitched_timeconc_registered	1	KO	96	47155	18.6671747175265	0.221873731963302	65.8165719917131		240301_mtmg_2photons__KO_3dpi_stitched_timeconc_registered	1	KO	40	53	33539	33630	33621	90	0.470870215085277	85
				240301_mtmg_2photons__KO_3dpi_stitched_timeconc_registered	1	KO	102	48686	35.1751275200965	0.938733201161593	22.8219916541547		240301_mtmg_2photons__KO_3dpi_stitched_timeconc_registered	1	KO	50	53	33539	33630	33621	100	-0.195475013231533	95
				240301_mtmg_2photons__KO_3dpi_stitched_timeconc_registered	1	KO	103	48876	33.4795870957612	0.755369506149906	50.8704913146599		240301_mtmg_2photons__KO_3dpi_stitched_timeconc_registered	1	KO	60	53	33539	33630	33621	110	-0.392509622268318	105
				240301_mtmg_2photons__KO_3dpi_stitched_timeconc_registered	1	KO	104	49221	9.39438384549251	0.59275179688594	111.796437599084		240301_mtmg_2photons__KO_3dpi_stitched_timeconc_registered	1	KO	0	55	33875	34042	34170	170	-0.638422093451873	165
				240301_mtmg_2photons__KO_3dpi_stitched_timeconc_registered	1	KO	105	49369	52.7937305568261	0.10658730053286	33.8112856403182		240301_mtmg_2photons__KO_3dpi_stitched_timeconc_registered	1	KO	10	55	33875	34042	34170	180	-0.623203704763951	175
				240301_mtmg_2photons__KO_3dpi_stitched_timeconc_registered	1	KO	106	49748	68.9384782445958	0.939912413067495	31.0114097933804		240301_mtmg_2photons__KO_3dpi_stitched_timeconc_registered	1	KO	20	55	33875	34042	34170	190	-0.710877936286431	185
				240301_mtmg_2photons__KO_3dpi_stitched_timeconc_registered	1	KO	107	49955	49.9707501543991	0.974701833513451	13.9703420160445		240301_mtmg_2photons__KO_3dpi_stitched_timeconc_registered	1	KO	30	55	33875	34042	34170	200	0.874157276043195	195
				240301_mtmg_2photons__KO_3dpi_stitched_timeconc_registered	1	KO	109	50465	16.4320292260861	0.653944284136454	55.1936870187928		240301_mtmg_2photons__KO_3dpi_stitched_timeconc_registered	1	KO	40	55	33875	34042	34170	210	0.489005764155991	205
				240301_mtmg_2photons__KO_3dpi_stitched_timeconc_registered	1	KO	113	51179	23.8482507556607	0.963156803194301	13.815319032605		240301_mtmg_2photons__KO_3dpi_stitched_timeconc_registered	1	KO	50	55	33875	34042	34170	220	0.927621256885684	215
				240301_mtmg_2photons__KO_3dpi_stitched_timeconc_registered	1	KO	114	51467	23.8236089090533	0.466965706754484	36.1366094729641		240301_mtmg_2photons__KO_3dpi_stitched_timeconc_registered	1	KO	60	55	33875	34042	34170	230	0.934671658155012	225
				240301_mtmg_2photons__KO_3dpi_stitched_timeconc_registered	1	KO	115	51824	6.78223237322046	0.235516365444985	47.1233553683148		240301_mtmg_2photons__KO_3dpi_stitched_timeconc_registered	1	KO	70	55	33875	34042	34170	240	0.990450047519133	235
				240301_mtmg_2photons__KO_3dpi_stitched_timeconc_registered	1	KO	116	52328	13.4792284115935	0.476437794801727	78.8863066901969		240301_mtmg_2photons__KO_3dpi_stitched_timeconc_registered	1	KO	80	55	33875	34042	34170	250	0.985607319946291	245
				240301_mtmg_2photons__KO_3dpi_stitched_timeconc_registered	1	KO	120	53170	43.739014701896	0.933209544328289	19.7535149147886		240301_mtmg_2photons__KO_3dpi_stitched_timeconc_registered	1	KO	90	55	33875	34042	34170	260	0.979227959934122	255
				240301_mtmg_2photons__KO_3dpi_stitched_timeconc_registered	1	KO	121	53302	44.527588428008	0.947213139492327	14.1694153348914		240301_mtmg_2photons__KO_3dpi_stitched_timeconc_registered	1	KO	100	55	33875	34042	34170	270	0.982398823053844	265
				240301_mtmg_2photons__KO_3dpi_stitched_timeconc_registered	1	KO	122	53599	8.21250000879009	0.194469202113651	64.9276429556358		240301_mtmg_2photons__KO_3dpi_stitched_timeconc_registered	1	KO	110	55	33875	34042	34170	280	0.999387621287916	275
				240301_mtmg_2photons__KO_3dpi_stitched_timeconc_registered	1	KO	123	53672	14.8081384885302	0.681279350627703	60.7025818585764		240301_mtmg_2photons__KO_3dpi_stitched_timeconc_registered	1	KO	120	55	33875	34042	34170	290	0.984746446970716	285
				240301_mtmg_2photons__KO_3dpi_stitched_timeconc_registered	1	KO	124	53985	22.2123151460404	0.642197955131253	47.4431452879299		240301_mtmg_2photons__KO_3dpi_stitched_timeconc_registered	1	KO	130	55	33875	34042	34170	300	0.993509427878932	295
				240301_mtmg_2photons__KO_3dpi_stitched_timeconc_registered	1	KO	125	54322	38.9092700792481	0.879879094741616	34.648381736298		240301_mtmg_2photons__KO_3dpi_stitched_timeconc_registered	1	KO	140	55	33875	34042	34170	310	0.989554314414778	305
				240301_mtmg_2photons__KO_3dpi_stitched_timeconc_registered	1	KO	130	55213	44.8987479605197	0.666410917245196	44.1645771185449		240301_mtmg_2photons__KO_3dpi_stitched_timeconc_registered	1	KO	150	55	33875	34042	34170	320	0.995341342761335	315
				240301_mtmg_2photons__KO_3dpi_stitched_timeconc_registered	1	KO	131	55525	36.5239046606051	0.893879747390417	36.2401156709165		240301_mtmg_2photons__KO_3dpi_stitched_timeconc_registered	1	KO	160	55	33875	34042	34170	330	0.99462042491108	325
				240301_mtmg_2photons__KO_3dpi_stitched_timeconc_registered	1	KO	132	55710	30.4791580024113	0.934454889324154	22.3839235830455		240301_mtmg_2photons__KO_3dpi_stitched_timeconc_registered	1	KO	0	57	34622	34636	34744	290	-0.99360525480846	285
				240301_mtmg_2photons__KO_3dpi_stitched_timeconc_registered	1	KO	133	55900	40.4582328317749	0.925492267839987	49.6218711916436		240301_mtmg_2photons__KO_3dpi_stitched_timeconc_registered	1	KO	10	57	34622	34636	34744	300	0.966234939593228	295
				240301_mtmg_2photons__KO_3dpi_stitched_timeconc_registered	1	KO	134	55780	26.3979417590822	0.644247965767391	95.1050818817487		240301_mtmg_2photons__KO_3dpi_stitched_timeconc_registered	1	KO	20	57	34622	34636	34744	310	0.724930083552076	305
				240301_mtmg_2photons__KO_3dpi_stitched_timeconc_registered	1	KO	139	57194	39.649274864185	0.0605825119056708	37.1311483970836		240301_mtmg_2photons__KO_3dpi_stitched_timeconc_registered	1	KO	30	57	34622	34636	34744	320	0.959257672835951	315
				240301_mtmg_2photons__KO_3dpi_stitched_timeconc_registered	1	KO	142	57940	13.7021834982827	0.328219496324614	96.5929532800368		240301_mtmg_2photons__KO_3dpi_stitched_timeconc_registered	1	KO	40	57	34622	34636	34744	330	0.991327558487083	325
				240301_mtmg_2photons__KO_3dpi_stitched_timeconc_registered	1	KO	143	58018	21.3033018137806	0.68615775587561	70.5292391575688		240301_mtmg_2photons__KO_3dpi_stitched_timeconc_registered	1	KO	0	70	39186	39375	39781	300	-0.115900017435619	295
				240301_mtmg_2photons__KO_3dpi_stitched_timeconc_registered	1	KO	144	58395	23.3851316310833	0.299029824540201	51.2295035355436		240301_mtmg_2photons__KO_3dpi_stitched_timeconc_registered	1	KO	10	70	39186	39375	39781	310	-0.642388885042833	305
				240301_mtmg_2photons__KO_3dpi_stitched_timeconc_registered	1	KO	145	58532	22.5037350748548	0.944633454585015	22.2363861235809		240301_mtmg_2photons__KO_3dpi_stitched_timeconc_registered	1	KO	20	70	39186	39375	39781	320	-0.75179314043908	315
				240301_mtmg_2photons__KO_3dpi_stitched_timeconc_registered	1	KO	146	58669	45.9787756049494	0.879221550495948	34.1214059502261		240301_mtmg_2photons__KO_3dpi_stitched_timeconc_registered	1	KO	30	70	39186	39375	39781	330	-0.857452037393123	325
				240301_mtmg_2photons__KO_3dpi_stitched_timeconc_registered	1	KO	150	59964	49.3184860151911	0.14456008931163	40.9215102985003		240301_mtmg_2photons__KO_3dpi_stitched_timeconc_registered	1	KO	40	70	39186	39375	39781	340	-0.397573864826087	335
				240301_mtmg_2photons__KO_3dpi_stitched_timeconc_registered	1	KO	151	60210	24.6061746595775	0.217710801470824	46.4852786028894		240301_mtmg_2photons__KO_3dpi_stitched_timeconc_registered	1	KO	50	70	39186	39375	39781	350	0.232271642563456	345
				240301_mtmg_2photons__KO_3dpi_stitched_timeconc_registered	1	KO	157	62361	33.8983047801545	0.460943477328703	46.7153034510663		240301_mtmg_2photons__KO_3dpi_stitched_timeconc_registered	1	KO	60	70	39186	39375	39781	360	0.748936594263963	355
				240301_mtmg_2photons__KO_3dpi_stitched_timeconc_registered	1	KO	158	62104	46.0244429766822	0.932964816984273	87.386975468551		240301_mtmg_2photons__KO_3dpi_stitched_timeconc_registered	1	KO	70	70	39186	39375	39781	370	0.787637879301737	365
				240301_mtmg_2photons__KO_3dpi_stitched_timeconc_registered	1	KO	159	62511	22.8285700292115	0.989785610079687	15.2308118991965		240301_mtmg_2photons__KO_3dpi_stitched_timeconc_registered	1	KO	80	70	39186	39375	39781	380	0.854518314161773	375
				240301_mtmg_2photons__KO_3dpi_stitched_timeconc_registered	1	KO	160	36445	31.9918824727305	0.661149561050835	49.8750631782604		240301_mtmg_2photons__KO_3dpi_stitched_timeconc_registered	1	KO	90	70	39186	39375	39781	390	0.834727164454914	385
				240301_mtmg_2photons__KO_3dpi_stitched_timeconc_registered	1	KO	161	63101	18.2325277948544	0.612513539090236	92.0165496135913		240301_mtmg_2photons__KO_3dpi_stitched_timeconc_registered	1	KO	100	70	39186	39375	39781	400	0.923807308112785	395
				240301_mtmg_2photons__KO_3dpi_stitched_timeconc_registered	1	KO	166	64083	9.71741230604334	0.206124807226849	52.8611450278853		240301_mtmg_2photons__KO_3dpi_stitched_timeconc_registered	1	KO	110	70	39186	39375	39781	410	0.966738459208789	405
				240301_mtmg_2photons__KO_3dpi_stitched_timeconc_registered	1	KO	167	64657	58.4702504212799	0.593605726735938	52.3268830468944		240301_mtmg_2photons__KO_3dpi_stitched_timeconc_registered	1	KO	120	70	39186	39375	39781	420	0.984307540942366	415
				240301_mtmg_2photons__KO_3dpi_stitched_timeconc_registered	1	KO	168	64484	33.5462396324727	0.734180854704341	42.1736268281176		240301_mtmg_2photons__KO_3dpi_stitched_timeconc_registered	1	KO	130	70	39186	39375	39781	430	0.993557087571863	425
				240301_mtmg_2photons__KO_3dpi_stitched_timeconc_registered	1	KO	169	64890	55.6908315317147	0.821390372547704	33.6429122255838		240301_mtmg_2photons__KO_3dpi_stitched_timeconc_registered	1	KO	140	70	39186	39375	39781	440	0.995192645103345	435
				240301_mtmg_2photons__KO_3dpi_stitched_timeconc_registered	1	KO	172	69048	19.591365474408	0.8533379593739	32.7402702231182		240301_mtmg_2photons__KO_3dpi_stitched_timeconc_registered	1	KO	150	70	39186	39375	39781	450	0.998971468306576	445
				240301_mtmg_2photons__KO_3dpi_stitched_timeconc_registered	1	KO	175	69870	18.2872898401919	0.800422142169014	99.6407518231147		240301_mtmg_2photons__KO_3dpi_stitched_timeconc_registered	1	KO	160	70	39186	39375	39781	460	0.999277161017723	455
				240301_mtmg_2photons__KO_3dpi_stitched_timeconc_registered	1	KO	178	70362	50.3380848322839	0.984904484298447	9.47615705215113		240301_mtmg_2photons__KO_3dpi_stitched_timeconc_registered	1	KO	170	70	39186	39375	39781	470	0.997121380326755	465
				240301_mtmg_2photons__KO_3dpi_stitched_timeconc_registered	1	KO	179	70805	12.5402883952983	0.339997569146181	73.9893583810342		240301_mtmg_2photons__KO_3dpi_stitched_timeconc_registered	1	KO	180	70	39186	39375	39781	480	0.996243501569251	475
				240301_mtmg_2photons__KO_3dpi_stitched_timeconc_registered	1	KO	180	70983	16.5242111082232	0.7140354584854	36.2187841157128		240301_mtmg_2photons__KO_3dpi_stitched_timeconc_registered	1	KO	0	85	44191	44288	44387	230	-0.823212785915301	225
				240301_mtmg_2photons__KO_3dpi_stitched_timeconc_registered	1	KO	181	71362	8.33396592640484	0.716663882067648	75.7277625864541		240301_mtmg_2photons__KO_3dpi_stitched_timeconc_registered	1	KO	10	85	44191	44288	44387	240	-0.97854978498675	235
				240301_mtmg_2photons__KO_3dpi_stitched_timeconc_registered	1	KO	182	72320	15.7141127213351	0.238785536902368	60.6233371427731		240301_mtmg_2photons__KO_3dpi_stitched_timeconc_registered	1	KO	20	85	44191	44288	44387	250	0.0638693292837105	245
				240301_mtmg_2photons__KO_3dpi_stitched_timeconc_registered	1	KO	183	72631	34.4513310844314	0.929067208681635	25.4790973976726		240301_mtmg_2photons__KO_3dpi_stitched_timeconc_registered	1	KO	30	85	44191	44288	44387	260	-0.588079958754114	255
				240301_mtmg_2photons__KO_3dpi_stitched_timeconc_registered	1	KO	184	72881	57.1558965106333	0.770632750217651	46.7009557722518		240301_mtmg_2photons__KO_3dpi_stitched_timeconc_registered	1	KO	40	85	44191	44288	44387	270	-0.653978351878042	265
				240301_mtmg_2photons__KO_3dpi_stitched_timeconc_registered	1	KO	187	73671	13.3532975312577	0.612039415364455	64.668505757206		240301_mtmg_2photons__KO_3dpi_stitched_timeconc_registered	1	KO	50	85	44191	44288	44387	280	-0.469126221856272	275
				240301_mtmg_2photons__KO_3dpi_stitched_timeconc_registered	1	KO	188	73965	20.3599889997034	0.547889958093138	53.8171961565468		240301_mtmg_2photons__KO_3dpi_stitched_timeconc_registered	1	KO	60	85	44191	44288	44387	290	-0.476506133197236	285
				240301_mtmg_2photons__KO_3dpi_stitched_timeconc_registered	1	KO	191	74869	39.152968776544	0.213886926568306	34.0714908946346		240301_mtmg_2photons__KO_3dpi_stitched_timeconc_registered	1	KO	70	85	44191	44288	44387	300	0.140805821847199	295
				240301_mtmg_2photons__KO_3dpi_stitched_timeconc_registered	1	KO	192	75021	51.261405767568	0.591012076154448	19.5106874476382		240301_mtmg_2photons__KO_3dpi_stitched_timeconc_registered	1	KO	80	85	44191	44288	44387	310	0.140805821847199	305
				240301_mtmg_2photons__KO_3dpi_stitched_timeconc_registered	1	KO	193	75564	46.1900645565016	0.875204379899274	42.7761077238624		240301_mtmg_2photons__KO_3dpi_stitched_timeconc_registered	1	KO	90	85	44191	44288	44387	320	0.258073171650021	315
				240301_mtmg_2photons__KO_3dpi_stitched_timeconc_registered	1	KO	194	76055	45.281794792776	0.895329672592429	29.264957347404		240301_mtmg_2photons__KO_3dpi_stitched_timeconc_registered	1	KO	0	87	44567	60631	44665	150	NA	145
				240301_mtmg_2photons__KO_3dpi_stitched_timeconc_registered	1	KO	195	76331	9.09875432918398	0.37534689475149	83.7625251637104		240301_mtmg_2photons__KO_3dpi_stitched_timeconc_registered	1	KO	10	87	44567	60631	44665	160	NA	155
				240301_mtmg_2photons__KO_3dpi_stitched_timeconc_registered	1	KO	196	76563	12.2523765874113	0.249948125608112	67.545773463108		240301_mtmg_2photons__KO_3dpi_stitched_timeconc_registered	1	KO	20	87	44567	60631	44665	170	NA	165
				240301_mtmg_2photons__KO_3dpi_stitched_timeconc_registered	1	KO	197	76834	15.1280103053885	0.194281674468708	57.7429770339405		240301_mtmg_2photons__KO_3dpi_stitched_timeconc_registered	1	KO	40	87	44567	60631	44665	190	0.131792487091005	NA
				240301_mtmg_2photons__KO_3dpi_stitched_timeconc_registered	1	KO	198	76896	6.51179379791324	0.444779038067984	139.39870557339		240301_mtmg_2photons__KO_3dpi_stitched_timeconc_registered	1	KO	50	87	44567	60631	44665	200	0.3213815740865	195
				240301_mtmg_2photons__KO_3dpi_stitched_timeconc_registered	1	KO	200	77118	6.22774346738487	0.556203019645139	66.1178403962582		240301_mtmg_2photons__KO_3dpi_stitched_timeconc_registered	1	KO	60	87	44567	60631	44665	210	0.363008264541788	205
				240301_mtmg_2photons__KO_3dpi_stitched_timeconc_registered	1	KO	201	77182	9.39899323769117	0.527019334061112	40.934949126305		240301_mtmg_2photons__KO_3dpi_stitched_timeconc_registered	1	KO	0	88	44746	45157	44995	80	-0.799999999999995	75
				240301_mtmg_2photons__KO_3dpi_stitched_timeconc_registered	1	KO	204	78004	21.1285087985393	0.55466842670305	28.6552938933863		240301_mtmg_2photons__KO_3dpi_stitched_timeconc_registered	1	KO	10	88	44746	45157	44995	90	-0.999899416616121	85
				240301_mtmg_2photons__KO_3dpi_stitched_timeconc_registered	1	KO	205	78146	6.43193512971574	0.295955259903535	97.2542210656875		240301_mtmg_2photons__KO_3dpi_stitched_timeconc_registered	1	KO	20	88	44746	45157	44995	100	-0.999899416616121	95
				240301_mtmg_2photons__KO_3dpi_stitched_timeconc_registered	1	KO	206	78236	27.6072582554407	0.998724449217371	3.24153686608339		240301_mtmg_2photons__KO_3dpi_stitched_timeconc_registered	1	KO	30	88	44746	45157	44995	110	-0.999512076087078	105
				240301_mtmg_2photons__KO_3dpi_stitched_timeconc_registered	1	KO	207	78458	2.32808084155536	0.462330322070542	18.434948805733		240301_mtmg_2photons__KO_3dpi_stitched_timeconc_registered	1	KO	40	88	44746	45157	44995	120	-0.999512076087078	115
				240301_mtmg_2photons__KO_3dpi_stitched_timeconc_registered	1	KO	211	79353	16.8481003562595	0.160135218986427	51.4464248510858		240301_mtmg_2photons__KO_3dpi_stitched_timeconc_registered	1	KO	50	88	44746	45157	44995	130	-0.776561986371689	125
				240301_mtmg_2photons__KO_3dpi_stitched_timeconc_registered	1	KO	212	79483	7.42595634358952	0.301081445467354	61.2816118584698		240301_mtmg_2photons__KO_3dpi_stitched_timeconc_registered	1	KO	60	88	44746	45157	44995	140	-0.772928297309305	135
				240301_mtmg_2photons__KO_3dpi_stitched_timeconc_registered	1	KO	18	20652	13.6197047390609	0.389286023109376	77.7203350724701		240301_mtmg_2photons__KO_3dpi_stitched_timeconc_registered	1	KO	70	88	44746	45157	44995	150	-0.100551622381124	145
				240301_mtmg_2photons__KO_3dpi_stitched_timeconc_registered	1	KO	2	13942	29.189068312409	0.657065187621981	62.3222479921834		240301_mtmg_2photons__KO_3dpi_stitched_timeconc_registered	1	KO	80	88	44746	45157	44995	160	-0.0544644931598636	155
				240301_mtmg_2photons__KO_3dpi_stitched_timeconc_registered	1	KO	4	14639	32.2367355982537	0.278695354849826	49.3487864351813		240301_mtmg_2photons__KO_3dpi_stitched_timeconc_registered	1	KO	90	88	44746	45157	44995	170	0.0751866538271758	165
				240301_mtmg_2photons__KO_3dpi_stitched_timeconc_registered	1	KO	5	15083	58.5544291425334	0.88653751262281	34.6624960283438		240301_mtmg_2photons__KO_3dpi_stitched_timeconc_registered	1	KO	100	88	44746	45157	44995	180	0.24899011755543	175
				240301_mtmg_2photons__KO_3dpi_stitched_timeconc_registered	1	KO	25	22706	27.3839436694393	0.850894404025034	32.7474188880363		240301_mtmg_2photons__KO_3dpi_stitched_timeconc_registered	1	KO	110	88	44746	45157	44995	190	0.191378652386662	185
				240301_mtmg_2photons__KO_3dpi_stitched_timeconc_registered	1	KO	29	24279	17.120629160228	0.253756098736281	113.02081335124		240301_mtmg_2photons__KO_3dpi_stitched_timeconc_registered	1	KO	120	88	44746	45157	44995	200	0.251142364779401	195
				240301_mtmg_2photons__KO_3dpi_stitched_timeconc_registered	1	KO	31	24962	24.5016601257169	0.14865724563483	60.1865112101596		240301_mtmg_2photons__KO_3dpi_stitched_timeconc_registered	1	KO	130	88	44746	45157	44995	210	0.308405567871281	205
				240301_mtmg_2photons__KO_3dpi_stitched_timeconc_registered	1	KO	36	26778	28.4567792920964	0.956102069630643	15.0298734564326		240301_mtmg_2photons__KO_3dpi_stitched_timeconc_registered	1	KO	140	88	44746	45157	44995	220	0.278345543506002	215
				240301_mtmg_2photons__KO_3dpi_stitched_timeconc_registered	1	KO	42	28786	28.5854768966023	0.209660755967768	52.4143368436644		240301_mtmg_2photons__KO_3dpi_stitched_timeconc_registered	1	KO	150	88	44746	45157	44995	230	0.16822339518874	225
				240301_mtmg_2photons__KO_3dpi_stitched_timeconc_registered	1	KO	52	33094	23.732971145177	0.495631034354801	58.2043141319135		240301_mtmg_2photons__KO_3dpi_stitched_timeconc_registered	1	KO	160	88	44746	45157	44995	240	-0.0546893048495729	235
				240301_mtmg_2photons__KO_3dpi_stitched_timeconc_registered	1	KO	53	33539	53.1944096732826	0.902475087831076	59.7229779755912		240301_mtmg_2photons__KO_3dpi_stitched_timeconc_registered	1	KO	170	88	44746	45157	44995	250	0.0148657838542697	245
				240301_mtmg_2photons__KO_3dpi_stitched_timeconc_registered	1	KO	55	33875	28.8444839021211	0.838660417117588	39.0267810960356		240301_mtmg_2photons__KO_3dpi_stitched_timeconc_registered	1	KO	180	88	44746	45157	44995	260	0.0148657838542697	255
				240301_mtmg_2photons__KO_3dpi_stitched_timeconc_registered	1	KO	57	34622	27.2650307509067	0.875625964251449	53.7340232093806		240301_mtmg_2photons__KO_3dpi_stitched_timeconc_registered	1	KO	190	88	44746	45157	44995	270	0.0148657838542697	265
				240301_mtmg_2photons__KO_3dpi_stitched_timeconc_registered	1	KO	70	39186	42.6455964392945	0.919461618019129	26.4681974205324		240301_mtmg_2photons__KO_3dpi_stitched_timeconc_registered	1	KO	200	88	44746	45157	44995	280	-0.140007612820217	275
				240301_mtmg_2photons__KO_3dpi_stitched_timeconc_registered	1	KO	85	44191	13.2735577490044	0.666820732208171	55.8738143338586		240301_mtmg_2photons__KO_3dpi_stitched_timeconc_registered	1	KO	210	88	44746	45157	44995	290	-0.173984953938837	285
				240301_mtmg_2photons__KO_3dpi_stitched_timeconc_registered	1	KO	87	44567	4.61826270473155	0.584608914836647	39.7316459731369		240301_mtmg_2photons__KO_3dpi_stitched_timeconc_registered	1	KO	220	88	44746	45157	44995	300	-0.185359341689671	295
				240301_mtmg_2photons__KO_3dpi_stitched_timeconc_registered	1	KO	88	44746	4.98225363686513	0.705469078455618	90		240301_mtmg_2photons__KO_3dpi_stitched_timeconc_registered	1	KO	230	88	44746	45157	44995	310	-0.0265214806893409	305
				240301_mtmg_2photons__KO_3dpi_stitched_timeconc_registered	1	KO	90	45241	8.1519555441977	0.49655838944323	65.765317494317		240301_mtmg_2photons__KO_3dpi_stitched_timeconc_registered	1	KO	240	88	44746	45157	44995	320	-0.011184193897736	315
				240301_mtmg_2photons__KO_3dpi_stitched_timeconc_registered	1	KO	93	45884	19.4617200893991	0.36603108900508	42.2263184868553		240301_mtmg_2photons__KO_3dpi_stitched_timeconc_registered	1	KO	250	88	44746	45157	44995	330	-0.0206070006932155	325
				240301_mtmg_2photons__KO_3dpi_stitched_timeconc_registered	1	KO	97	47570	30.3138292085633	0.437352284147938	35.0318076655592		240301_mtmg_2photons__KO_3dpi_stitched_timeconc_registered	1	KO	260	88	44746	45157	44995	340	-0.143538036875895	335
				240301_mtmg_2photons__KO_3dpi_stitched_timeconc_registered	1	KO	100	48223	21.1525869828223	0.561962257868961	117.587755423711		240301_mtmg_2photons__KO_3dpi_stitched_timeconc_registered	1	KO	270	88	44746	45157	44995	350	-0.0412997746894373	345
				240301_mtmg_2photons__KO_3dpi_stitched_timeconc_registered	1	KO	108	50087	20.2253472171821	0.838350864519166	49.3987053549947		240301_mtmg_2photons__KO_3dpi_stitched_timeconc_registered	1	KO	280	88	44746	45157	44995	360	0.0262377439122132	355
				240301_mtmg_2photons__KO_3dpi_stitched_timeconc_registered	1	KO	111	50846	20.2253472171821	0.838350864519166	49.3987053549947		240301_mtmg_2photons__KO_3dpi_stitched_timeconc_registered	1	KO	290	88	44746	45157	44995	370	0.0749465195881732	365
				240301_mtmg_2photons__KO_3dpi_stitched_timeconc_registered	1	KO	117	52722	8.89633963031374	0.993061042813513	10.3212521773579		240301_mtmg_2photons__KO_3dpi_stitched_timeconc_registered	1	KO	300	88	44746	45157	44995	380	0.0841424876120133	375
				240301_mtmg_2photons__KO_3dpi_stitched_timeconc_registered	1	KO	119	52894	21.5842934307051	0.142227505322537	24.8158491912296		240301_mtmg_2photons__KO_3dpi_stitched_timeconc_registered	1	KO	310	88	44746	45157	44995	390	0.0565434650669251	385
				240301_mtmg_2photons__KO_3dpi_stitched_timeconc_registered	1	KO	126	54522	24.2097846577754	0.506248112041564	42.8233494227824		240301_mtmg_2photons__KO_3dpi_stitched_timeconc_registered	1	KO	320	88	44746	45157	44995	400	0.0572852015176029	395
				240301_mtmg_2photons__KO_3dpi_stitched_timeconc_registered	1	KO	128	54960	52.3541144565833	0.0842638648815179	35.4107470172223		240301_mtmg_2photons__KO_3dpi_stitched_timeconc_registered	1	KO	330	88	44746	45157	44995	410	0.166497092955549	405
				240301_mtmg_2photons__KO_3dpi_stitched_timeconc_registered	1	KO	135	56099	35.46834144957	0.896017255850038	37.0991117752205		240301_mtmg_2photons__KO_3dpi_stitched_timeconc_registered	1	KO	340	88	44746	45157	44995	420	0.198333743618706	415
				240301_mtmg_2photons__KO_3dpi_stitched_timeconc_registered	1	KO	137	56408	33.152673503192	0.747580807108599	39.5309932258192		240301_mtmg_2photons__KO_3dpi_stitched_timeconc_registered	1	KO	350	88	44746	45157	44995	430	0.177591279059872	425
				240301_mtmg_2photons__KO_3dpi_stitched_timeconc_registered	1	KO	140	57668	19.1828765791753	0.566190379027306	120.963756527019		240301_mtmg_2photons__KO_3dpi_stitched_timeconc_registered	1	KO	360	88	44746	45157	44995	440	0.0636248641092954	435
				240301_mtmg_2photons__KO_3dpi_stitched_timeconc_registered	1	KO	147	58770	25.0448736783927	0.224873020971042	59.7467807514662		240301_mtmg_2photons__KO_3dpi_stitched_timeconc_registered	1	KO	0	90	45241	45534	45363	150	NA	145
				240301_mtmg_2photons__KO_3dpi_stitched_timeconc_registered	1	KO	149	59128	18.1039673558807	0.485187032693119	56.6159497989635		240301_mtmg_2photons__KO_3dpi_stitched_timeconc_registered	1	KO	10	90	45241	45534	45363	160	-0.47493260112332	155
				240301_mtmg_2photons__KO_3dpi_stitched_timeconc_registered	1	KO	152	60956	23.6290321024192	0.835530720628025	43.8873793231072		240301_mtmg_2photons__KO_3dpi_stitched_timeconc_registered	1	KO	20	90	45241	45534	45363	170	-0.728848072093998	165
				240301_mtmg_2photons__KO_3dpi_stitched_timeconc_registered	1	KO	155	61475	19.7306961563298	0.969827881485855	20.1512618845808		240301_mtmg_2photons__KO_3dpi_stitched_timeconc_registered	1	KO	30	90	45241	45534	45363	180	-0.728848072093998	175
				240301_mtmg_2photons__KO_3dpi_stitched_timeconc_registered	1	KO	162	40071	23.0576041550898	0.992700843309475	12.3829255475067		240301_mtmg_2photons__KO_3dpi_stitched_timeconc_registered	1	KO	40	90	45241	45534	45363	190	-0.872454923432681	185
				240301_mtmg_2photons__KO_3dpi_stitched_timeconc_registered	1	KO	164	63382	8.82615527617928	0.561029677646731	166.200514603981		240301_mtmg_2photons__KO_3dpi_stitched_timeconc_registered	1	KO	50	90	45241	45534	45363	200	-0.885233610690681	195
				240301_mtmg_2photons__KO_3dpi_stitched_timeconc_registered	1	KO	170	67290	44.080439209633	0.909910127705858	40.4010968183738		240301_mtmg_2photons__KO_3dpi_stitched_timeconc_registered	1	KO	60	90	45241	45534	45363	210	-0.873269382644252	205
				240301_mtmg_2photons__KO_3dpi_stitched_timeconc_registered	1	KO	173	69327	48.3048641759351	0.969549471178595	20.0767569310202		240301_mtmg_2photons__KO_3dpi_stitched_timeconc_registered	1	KO	70	90	45241	45534	45363	220	-0.804573205567276	215
				240301_mtmg_2photons__KO_3dpi_stitched_timeconc_registered	1	KO	176	70003	30.7138692128576	0.943527666088227	26.9649212193095		240301_mtmg_2photons__KO_3dpi_stitched_timeconc_registered	1	KO	80	90	45241	45534	45363	230	-0.162759891701488	225
				240301_mtmg_2photons__KO_3dpi_stitched_timeconc_registered	1	KO	185	72992	11.2644897912499	0.878787685117606	50.2964127197897		240301_mtmg_2photons__KO_3dpi_stitched_timeconc_registered	1	KO	90	90	45241	45534	45363	240	-0.169138015274288	235
				240301_mtmg_2photons__KO_3dpi_stitched_timeconc_registered	1	KO	189	74206	8.907512934188	0.284817642095075	43.7124882958847		240301_mtmg_2photons__KO_3dpi_stitched_timeconc_registered	1	KO	100	90	45241	45534	45363	250	-0.208341894000978	245
				240301_mtmg_2photons__KO_3dpi_stitched_timeconc_registered	1	KO	199	76980	16.4841955425717	0.987455727043904	11.0872761767887		240301_mtmg_2photons__KO_3dpi_stitched_timeconc_registered	1	KO	110	90	45241	45534	45363	260	-0.186401918247934	255
				240301_mtmg_2photons__KO_3dpi_stitched_timeconc_registered	1	KO	202	77274	6.04011789220774	0.890048853313842	18.4349488229222		240301_mtmg_2photons__KO_3dpi_stitched_timeconc_registered	1	KO	120	90	45241	45534	45363	270	0.30728604211819	265
				240301_mtmg_2photons__KO_3dpi_stitched_timeconc_registered	1	KO	208	78671	31.7585299617386	0.808249466862916	34.282928707106		240301_mtmg_2photons__KO_3dpi_stitched_timeconc_registered	1	KO	130	90	45241	45534	45363	280	0.350524076313009	275
				240301_mtmg_2photons__KO_3dpi_stitched_timeconc_registered	1	KO	210	79054	10.9889466010119	0.571581125320781	18.2837757809352		240301_mtmg_2photons__KO_3dpi_stitched_timeconc_registered	1	KO	140	90	45241	45534	45363	290	0.530487633170357	285
				240301_mtmg_2photons__KO_3dpi_stitched_timeconc_registered	1	KO	213	79806	15.5445219826428	0.595727658483844	80.735851849952		240301_mtmg_2photons__KO_3dpi_stitched_timeconc_registered	1	KO	150	90	45241	45534	45363	300	0.433721836857955	295
				240301_mtmg_2photons__KO_3dpi_stitched_timeconc_registered	1	KO	2	14220	35.0594646491014	0.773079663940776	55.780351742072		240301_mtmg_2photons__KO_3dpi_stitched_timeconc_registered	1	KO	160	90	45241	45534	45363	310	0.528324216268925	305
				240301_mtmg_2photons__KO_3dpi_stitched_timeconc_registered	1	KO	2	14001	24.0750327494553	0.656975644252623	106.077042938291		240301_mtmg_2photons__KO_3dpi_stitched_timeconc_registered	1	KO	170	90	45241	45534	45363	320	0.528324216268925	315
				240301_mtmg_2photons__KO_3dpi_stitched_timeconc_registered	1	KO	4	14806	47.7419833988067	0.962919057397384	34.8201195127854		240301_mtmg_2photons__KO_3dpi_stitched_timeconc_registered	1	KO	0	93	45884	46113	46575	70	-0.841178475376551	65
				240301_mtmg_2photons__KO_3dpi_stitched_timeconc_registered	1	KO	4	14901	17.9209142623918	0.838140405208444	90		240301_mtmg_2photons__KO_3dpi_stitched_timeconc_registered	1	KO	10	93	45884	46113	46575	80	-0.644597252536427	75
				240301_mtmg_2photons__KO_3dpi_stitched_timeconc_registered	1	KO	5	15275	63.1806874439864	0.94012686760265	30.9586607825681		240301_mtmg_2photons__KO_3dpi_stitched_timeconc_registered	1	KO	20	93	45884	46113	46575	90	-0.529998940003153	85
				240301_mtmg_2photons__KO_3dpi_stitched_timeconc_registered	1	KO	5	15116	55.7066036539533	0.856901584068557	46.4406134168769		240301_mtmg_2photons__KO_3dpi_stitched_timeconc_registered	1	KO	30	93	45884	46113	46575	100	-0.529998940003153	95
				240301_mtmg_2photons__KO_3dpi_stitched_timeconc_registered	1	KO	18	20713	10.9293275015277	0.648642907648233	69.1759385692613		240301_mtmg_2photons__KO_3dpi_stitched_timeconc_registered	1	KO	40	93	45884	46113	46575	110	-0.529998940003153	105
				240301_mtmg_2photons__KO_3dpi_stitched_timeconc_registered	1	KO	25	22803	39.1643909730062	0.966512415814368	29.4923557687217		240301_mtmg_2photons__KO_3dpi_stitched_timeconc_registered	1	KO	50	93	45884	46113	46575	120	-0.529998940003153	115
				240301_mtmg_2photons__KO_3dpi_stitched_timeconc_registered	1	KO	25	22718	8.57262924215201	0.964886373726315	27.6524232292258		240301_mtmg_2photons__KO_3dpi_stitched_timeconc_registered	1	KO	60	93	45884	46113	46575	130	-0.853281833651957	125
				240301_mtmg_2photons__KO_3dpi_stitched_timeconc_registered	1	KO	29	24347	54.862917769497	0.855812705264969	60.8422327434127		240301_mtmg_2photons__KO_3dpi_stitched_timeconc_registered	1	KO	70	93	45884	46113	46575	140	-0.853281833651957	135
				240301_mtmg_2photons__KO_3dpi_stitched_timeconc_registered	1	KO	29	24292	65.6156674507435	0.837670953136266	95.8235282522436		240301_mtmg_2photons__KO_3dpi_stitched_timeconc_registered	1	KO	80	93	45884	46113	46575	150	-0.946081073981468	145
				240301_mtmg_2photons__KO_3dpi_stitched_timeconc_registered	1	KO	31	25032	36.713411472758	0.896878234522616	105.821938372105		240301_mtmg_2photons__KO_3dpi_stitched_timeconc_registered	1	KO	90	93	45884	46113	46575	160	-0.835828129293614	155
				240301_mtmg_2photons__KO_3dpi_stitched_timeconc_registered	1	KO	31	24974	58.8412504131997	0.880700315646363	60.5303800898681		240301_mtmg_2photons__KO_3dpi_stitched_timeconc_registered	1	KO	100	93	45884	46113	46575	170	-0.825741509304475	165
				240301_mtmg_2photons__KO_3dpi_stitched_timeconc_registered	1	KO	36	26934	35.1726828345159	0.147626926445408	53.1696884552437		240301_mtmg_2photons__KO_3dpi_stitched_timeconc_registered	1	KO	110	93	45884	46113	46575	180	-0.810703488229806	175
				240301_mtmg_2photons__KO_3dpi_stitched_timeconc_registered	1	KO	36	26821	46.7559095474504	0.954693863379313	32.0708642946827		240301_mtmg_2photons__KO_3dpi_stitched_timeconc_registered	1	KO	120	93	45884	46113	46575	190	-0.87344621698933	185
				240301_mtmg_2photons__KO_3dpi_stitched_timeconc_registered	1	KO	42	29506	35.2424113829498	0.311801437017658	63.253853743481		240301_mtmg_2photons__KO_3dpi_stitched_timeconc_registered	1	KO	130	93	45884	46113	46575	200	-0.97402827132134	195
				240301_mtmg_2photons__KO_3dpi_stitched_timeconc_registered	1	KO	42	28998	44.5709119099914	0.818947712108629	45.6738858229533		240301_mtmg_2photons__KO_3dpi_stitched_timeconc_registered	1	KO	140	93	45884	46113	46575	210	0.199513255509068	205
				240301_mtmg_2photons__KO_3dpi_stitched_timeconc_registered	1	KO	52	33294	62.5134374120322	0.962540407153942	18.0433236349634		240301_mtmg_2photons__KO_3dpi_stitched_timeconc_registered	1	KO	150	93	45884	46113	46575	220	0.116752219363539	215
				240301_mtmg_2photons__KO_3dpi_stitched_timeconc_registered	1	KO	52	33277	47.7091334344725	0.971796563261061	27.5584810411664		240301_mtmg_2photons__KO_3dpi_stitched_timeconc_registered	1	KO	160	93	45884	46113	46575	230	0.242231299740627	225
				240301_mtmg_2photons__KO_3dpi_stitched_timeconc_registered	1	KO	53	33621	48.1123660434031	0.90115995470244	36.6745659016654		240301_mtmg_2photons__KO_3dpi_stitched_timeconc_registered	1	KO	170	93	45884	46113	46575	240	0.178786710292906	235
				240301_mtmg_2photons__KO_3dpi_stitched_timeconc_registered	1	KO	53	33630	17.2684892825007	0.491696891884762	60.8930692310147		240301_mtmg_2photons__KO_3dpi_stitched_timeconc_registered	1	KO	180	93	45884	46113	46575	250	0.174703967026454	245
				240301_mtmg_2photons__KO_3dpi_stitched_timeconc_registered	1	KO	55	34170	30.6965337222546	0.652519706301787	126.124588522204		240301_mtmg_2photons__KO_3dpi_stitched_timeconc_registered	1	KO	190	93	45884	46113	46575	260	0.371576899563096	255
				240301_mtmg_2photons__KO_3dpi_stitched_timeconc_registered	1	KO	55	34042	27.6244687428764	0.852756556639324	48.3430829749797		240301_mtmg_2photons__KO_3dpi_stitched_timeconc_registered	1	KO	200	93	45884	46113	46575	270	0.345532480828895	265
				240301_mtmg_2photons__KO_3dpi_stitched_timeconc_registered	1	KO	57	34744	55.5587574027585	0.772781685506904	96.9148764975273		240301_mtmg_2photons__KO_3dpi_stitched_timeconc_registered	1	KO	210	93	45884	46113	46575	280	0.509387180374089	275
				240301_mtmg_2photons__KO_3dpi_stitched_timeconc_registered	1	KO	57	34636	63.5044276007859	0.988026367781811	12.6265599215127		240301_mtmg_2photons__KO_3dpi_stitched_timeconc_registered	1	KO	220	93	45884	46113	46575	290	0.566044451255057	285
				240301_mtmg_2photons__KO_3dpi_stitched_timeconc_registered	1	KO	70	39781	67.0643484594852	0.939845759872727	27.1787271934039		240301_mtmg_2photons__KO_3dpi_stitched_timeconc_registered	1	KO	230	93	45884	46113	46575	300	0.558836501397222	295
				240301_mtmg_2photons__KO_3dpi_stitched_timeconc_registered	1	KO	70	39375	50.6875370751023	0.935367647944566	26.2424232280498		240301_mtmg_2photons__KO_3dpi_stitched_timeconc_registered	1	KO	240	93	45884	46113	46575	310	0.838850746410022	305
				240301_mtmg_2photons__KO_3dpi_stitched_timeconc_registered	1	KO	162	40119	34.2630132092059	0.930399316587596	91.1734736940041		240301_mtmg_2photons__KO_3dpi_stitched_timeconc_registered	1	KO	250	93	45884	46113	46575	320	0.838850746410022	315
				240301_mtmg_2photons__KO_3dpi_stitched_timeconc_registered	1	KO	162	40083	8.93472616004457	0.72936718805747	175.601294722867		240301_mtmg_2photons__KO_3dpi_stitched_timeconc_registered	1	KO	260	93	45884	46113	46575	330	0.885933186006502	325
				240301_mtmg_2photons__KO_3dpi_stitched_timeconc_registered	1	KO	85	44387	18.6656847061874	0.477673366789638	84.5467194915596		240301_mtmg_2photons__KO_3dpi_stitched_timeconc_registered	1	KO	270	93	45884	46113	46575	340	0.845463474585331	335
				240301_mtmg_2photons__KO_3dpi_stitched_timeconc_registered	1	KO	85	44288	12.7055180339458	0.609223978973658	53.1399581964796		240301_mtmg_2photons__KO_3dpi_stitched_timeconc_registered	1	KO	280	93	45884	46113	46575	350	0.816272961086804	345
				240301_mtmg_2photons__KO_3dpi_stitched_timeconc_registered	1	KO	87	44665	8.18202582439964	0.470851406888188	88.7174729449394		240301_mtmg_2photons__KO_3dpi_stitched_timeconc_registered	1	KO	290	93	45884	46113	46575	360	0.816272961086804	355
				240301_mtmg_2photons__KO_3dpi_stitched_timeconc_registered	1	KO	88	45157	10.5245419954098	0.271837398502327	46.8919059752992		240301_mtmg_2photons__KO_3dpi_stitched_timeconc_registered	1	KO	300	93	45884	46113	46575	370	0.816272961086804	365
				240301_mtmg_2photons__KO_3dpi_stitched_timeconc_registered	1	KO	88	44995	18.8205709794318	0.690510858032107	33.9507640623143		240301_mtmg_2photons__KO_3dpi_stitched_timeconc_registered	1	KO	310	93	45884	46113	46575	380	0.814302894799643	375
				240301_mtmg_2photons__KO_3dpi_stitched_timeconc_registered	1	KO	90	45534	11.6310505434831	0.5062091801308	86.1627398209082		240301_mtmg_2photons__KO_3dpi_stitched_timeconc_registered	1	KO	320	93	45884	46113	46575	390	0.837166462256355	385
				240301_mtmg_2photons__KO_3dpi_stitched_timeconc_registered	1	KO	90	45363	12.4663821166973	0.674143647951065	42.8732340876709		240301_mtmg_2photons__KO_3dpi_stitched_timeconc_registered	1	KO	330	93	45884	46113	46575	400	0.808547550699701	395
				240301_mtmg_2photons__KO_3dpi_stitched_timeconc_registered	1	KO	93	46575	6.9103660173913	0.314717159051333	75.7092198676663		240301_mtmg_2photons__KO_3dpi_stitched_timeconc_registered	1	KO	340	93	45884	46113	46575	410	0.846738808085241	405
				240301_mtmg_2photons__KO_3dpi_stitched_timeconc_registered	1	KO	93	46113	9.44675322002878	0.266756546311866	82.6689113138517		240301_mtmg_2photons__KO_3dpi_stitched_timeconc_registered	1	KO	350	93	45884	46113	46575	420	0.883931050651074	415
				240301_mtmg_2photons__KO_3dpi_stitched_timeconc_registered	1	KO	97	47785	30.7520463941182	0.770741962303827	53.2469976490139		240301_mtmg_2photons__KO_3dpi_stitched_timeconc_registered	1	KO	360	93	45884	46113	46575	430	0.883931050651074	425
				240301_mtmg_2photons__KO_3dpi_stitched_timeconc_registered	1	KO	97	47634	26.5377928737917	0.935838920213658	37.247989972095		240301_mtmg_2photons__KO_3dpi_stitched_timeconc_registered	1	KO	370	93	45884	46113	46575	440	0.882728187513245	435
				240301_mtmg_2photons__KO_3dpi_stitched_timeconc_registered	1	KO	100	47966	42.4331320074722	0.922090604425516	28.9839755809166		240301_mtmg_2photons__KO_3dpi_stitched_timeconc_registered	1	KO	380	93	45884	46113	46575	450	0.901368083078977	445
				240301_mtmg_2photons__KO_3dpi_stitched_timeconc_registered	1	KO	100	48357	53.2462803510823	0.492388678021661	33.8304464558146		240301_mtmg_2photons__KO_3dpi_stitched_timeconc_registered	1	KO	390	93	45884	46113	46575	460	0.899873613777953	455
				240301_mtmg_2photons__KO_3dpi_stitched_timeconc_registered	1	KO	108	50143	9.74169966341189	0.315794675290333	135.125869650214		240301_mtmg_2photons__KO_3dpi_stitched_timeconc_registered	1	KO	400	93	45884	46113	46575	470	0.909784196033367	465
				240301_mtmg_2photons__KO_3dpi_stitched_timeconc_registered	1	KO	108	50278	19.2768391536359	0.68656931082191	49.1799893219366		240301_mtmg_2photons__KO_3dpi_stitched_timeconc_registered	1	KO	410	93	45884	46113	46575	480	0.899192806216564	475
				240301_mtmg_2photons__KO_3dpi_stitched_timeconc_registered	1	KO	110	50639	57.9987097492455	0.340972774468441	73.3596274075608		240301_mtmg_2photons__KO_3dpi_stitched_timeconc_registered	1	KO	420	93	45884	46113	46575	490	0.90301068962501	485
				240301_mtmg_2photons__KO_3dpi_stitched_timeconc_registered	1	KO	110	50652	8.42740102020722	0.332598029598999	16.4804439419891		240301_mtmg_2photons__KO_3dpi_stitched_timeconc_registered	1	KO	430	93	45884	46113	46575	500	0.893635438298849	495
				240301_mtmg_2photons__KO_3dpi_stitched_timeconc_registered	1	KO	111	51002	47.6242198023149	0.874212637134892	36.2673224678488		240301_mtmg_2photons__KO_3dpi_stitched_timeconc_registered	1	KO	440	93	45884	46113	46575	510	0.893635438298849	505
				240301_mtmg_2photons__KO_3dpi_stitched_timeconc_registered	1	KO	111	50912	32.1473928661918	0.959332184769703	13.7266744808025		240301_mtmg_2photons__KO_3dpi_stitched_timeconc_registered	1	KO	450	93	45884	46113	46575	520	0.893635438298849	515
				240301_mtmg_2photons__KO_3dpi_stitched_timeconc_registered	1	KO	117	52820	14.5315327300054	0.715009252593153	98.7093248346114		240301_mtmg_2photons__KO_3dpi_stitched_timeconc_registered	1	KO	460	93	45884	46113	46575	530	0.893635438298849	525
				240301_mtmg_2photons__KO_3dpi_stitched_timeconc_registered	1	KO	117	52764	14.7405858885476	0.835592025215823	95.3479807381197		240301_mtmg_2photons__KO_3dpi_stitched_timeconc_registered	1	KO	470	93	45884	46113	46575	540	0.893635438298849	535
				240301_mtmg_2photons__KO_3dpi_stitched_timeconc_registered	1	KO	119	52989	39.3133081948769	0.862499740369395	43.2044101970189		240301_mtmg_2photons__KO_3dpi_stitched_timeconc_registered	1	KO	480	93	45884	46113	46575	550	0.852074027794381	545
				240301_mtmg_2photons__KO_3dpi_stitched_timeconc_registered	1	KO	119	52931	10.5042824284258	0.592090468995279	107.427245187852		240301_mtmg_2photons__KO_3dpi_stitched_timeconc_registered	1	KO	490	93	45884	46113	46575	560	0.89409330676282	555
				240301_mtmg_2photons__KO_3dpi_stitched_timeconc_registered	1	KO	126	54558	20.1366231975333	0.693186475831826	118.695633065439		240301_mtmg_2photons__KO_3dpi_stitched_timeconc_registered	1	KO	500	93	45884	46113	46575	570	0.903218804510732	565
				240301_mtmg_2photons__KO_3dpi_stitched_timeconc_registered	1	KO	126	54547	33.6554989605994	0.724260369624053	74.3219932580891		240301_mtmg_2photons__KO_3dpi_stitched_timeconc_registered	1	KO	510	93	45884	46113	46575	580	0.868151424216064	575
				240301_mtmg_2photons__KO_3dpi_stitched_timeconc_registered	1	KO	128	55028	43.551928003129	0.734615831086873	86.9091784371093		240301_mtmg_2photons__KO_3dpi_stitched_timeconc_registered	1	KO	0	97	47570	47634	47785	310	-0.733512121648831	305
				240301_mtmg_2photons__KO_3dpi_stitched_timeconc_registered	1	KO	128	54978	37.4876902546173	0.981444652478242	15.1685550020767		240301_mtmg_2photons__KO_3dpi_stitched_timeconc_registered	1	KO	10	97	47570	47634	47785	320	-0.990129529826574	315
				240301_mtmg_2photons__KO_3dpi_stitched_timeconc_registered	1	KO	135	56163	18.4366622007201	0.664951018745511	118.478611100996		240301_mtmg_2photons__KO_3dpi_stitched_timeconc_registered	1	KO	20	97	47570	47634	47785	330	-0.237063186169999	325
				240301_mtmg_2photons__KO_3dpi_stitched_timeconc_registered	1	KO	135	56141	30.3594707019151	0.703931995151158	165.963756553558		240301_mtmg_2photons__KO_3dpi_stitched_timeconc_registered	1	KO	30	97	47570	47634	47785	340	-0.158799447711873	335
				240301_mtmg_2photons__KO_3dpi_stitched_timeconc_registered	1	KO	137	56811	36.9178086032635	0.787646101730784	46.2621531669919		240301_mtmg_2photons__KO_3dpi_stitched_timeconc_registered	1	KO	40	97	47570	47634	47785	350	-0.0913119568152205	345
				240301_mtmg_2photons__KO_3dpi_stitched_timeconc_registered	1	KO	137	56688	28.8155159767765	0.479548377429411	65.9348935186822		240301_mtmg_2photons__KO_3dpi_stitched_timeconc_registered	1	KO	50	97	47570	47634	47785	360	-0.135097175623532	355
				240301_mtmg_2photons__KO_3dpi_stitched_timeconc_registered	1	KO	140	57702	29.5143820074271	0.894611579057912	44.821036452978		240301_mtmg_2photons__KO_3dpi_stitched_timeconc_registered	1	KO	60	97	47570	47634	47785	370	-0.669330594436491	365
				240301_mtmg_2photons__KO_3dpi_stitched_timeconc_registered	1	KO	147	58803	8.12568657542974	0.819130782147807	NaN		240301_mtmg_2photons__KO_3dpi_stitched_timeconc_registered	1	KO	70	97	47570	47634	47785	380	-0.745472889040413	375
				240301_mtmg_2photons__KO_3dpi_stitched_timeconc_registered	1	KO	147	58790	3.48329004043433	0.779518790853421	98.1301023510622		240301_mtmg_2photons__KO_3dpi_stitched_timeconc_registered	1	KO	80	97	47570	47634	47785	390	-0.75903183845825	385
				240301_mtmg_2photons__KO_3dpi_stitched_timeconc_registered	1	KO	149	59259	30.1165891995622	0.665604887081791	85.3073491168294		240301_mtmg_2photons__KO_3dpi_stitched_timeconc_registered	1	KO	90	97	47570	47634	47785	400	-0.849397497907796	395
				240301_mtmg_2photons__KO_3dpi_stitched_timeconc_registered	1	KO	149	59197	31.0143630499461	0.564980247446393	72.1785526904014		240301_mtmg_2photons__KO_3dpi_stitched_timeconc_registered	1	KO	100	97	47570	47634	47785	410	-0.872512876226586	405
				240301_mtmg_2photons__KO_3dpi_stitched_timeconc_registered	1	KO	87	60631	12.3668653441353	0.185816662127475	40.9723063945004		240301_mtmg_2photons__KO_3dpi_stitched_timeconc_registered	1	KO	110	97	47570	47634	47785	420	-0.882487090091062	415
				240301_mtmg_2photons__KO_3dpi_stitched_timeconc_registered	1	KO	152	61208	53.8714856109128	0.849351742704239	38.645708527907		240301_mtmg_2photons__KO_3dpi_stitched_timeconc_registered	1	KO	120	97	47570	47634	47785	430	-0.884000730831761	425
				240301_mtmg_2photons__KO_3dpi_stitched_timeconc_registered	1	KO	152	61439	46.3090802508627	0.846724243472349	56.7912135789327		240301_mtmg_2photons__KO_3dpi_stitched_timeconc_registered	1	KO	130	97	47570	47634	47785	440	-0.86103269727848	435
				240301_mtmg_2photons__KO_3dpi_stitched_timeconc_registered	1	KO	155	61620	34.3480376780726	0.472278877009806	48.585690984477		240301_mtmg_2photons__KO_3dpi_stitched_timeconc_registered	1	KO	0	100	48223	47966	48357	50	-0.995723204359489	45
				240301_mtmg_2photons__KO_3dpi_stitched_timeconc_registered	1	KO	155	61556	28.8837546947551	0.880347781002518	24.9956112976713		240301_mtmg_2photons__KO_3dpi_stitched_timeconc_registered	1	KO	10	100	48223	47966	48357	60	-0.997434416725567	55
				240301_mtmg_2photons__KO_3dpi_stitched_timeconc_registered	1	KO	164	63720	16.7146475240852	0.705741223665323	91.419289593729		240301_mtmg_2photons__KO_3dpi_stitched_timeconc_registered	1	KO	20	100	48223	47966	48357	70	-0.994598327517845	65
				240301_mtmg_2photons__KO_3dpi_stitched_timeconc_registered	1	KO	164	63628	11.8619252700096	0.116990084087849	64.0745621647419		240301_mtmg_2photons__KO_3dpi_stitched_timeconc_registered	1	KO	30	100	48223	47966	48357	80	-0.990537747199066	75
				240301_mtmg_2photons__KO_3dpi_stitched_timeconc_registered	1	KO	170	67936	54.64011739615	0.587455188123055	34.7994144152392		240301_mtmg_2photons__KO_3dpi_stitched_timeconc_registered	1	KO	40	100	48223	47966	48357	90	-0.98928149976003	85
				240301_mtmg_2photons__KO_3dpi_stitched_timeconc_registered	1	KO	170	67695	59.172318173586	0.3310302436652	39.2038619801436		240301_mtmg_2photons__KO_3dpi_stitched_timeconc_registered	1	KO	50	100	48223	47966	48357	100	-0.989903201141809	95
				240301_mtmg_2photons__KO_3dpi_stitched_timeconc_registered	1	KO	173	69514	37.0558311381957	0.31545680358851	75.6183682007068		240301_mtmg_2photons__KO_3dpi_stitched_timeconc_registered	1	KO	60	100	48223	47966	48357	110	-0.97955817720165	105
				240301_mtmg_2photons__KO_3dpi_stitched_timeconc_registered	1	KO	173	69405	28.3774849773617	0.592676138301818	98.8853707810045		240301_mtmg_2photons__KO_3dpi_stitched_timeconc_registered	1	KO	70	100	48223	47966	48357	120	-0.878446285837526	115
				240301_mtmg_2photons__KO_3dpi_stitched_timeconc_registered	1	KO	176	70098	36.2130830956686	0.993337710991004	6.85112237317787		240301_mtmg_2photons__KO_3dpi_stitched_timeconc_registered	1	KO	80	100	48223	47966	48357	130	-0.830341704219752	125
				240301_mtmg_2photons__KO_3dpi_stitched_timeconc_registered	1	KO	176	70052	32.6373396409875	0.987357959869496	21.2354456644039		240301_mtmg_2photons__KO_3dpi_stitched_timeconc_registered	1	KO	90	100	48223	47966	48357	140	0.36657971918144	135
				240301_mtmg_2photons__KO_3dpi_stitched_timeconc_registered	1	KO	185	73349	21.2685296200049	0.548880272085864	65.1149324664706		240301_mtmg_2photons__KO_3dpi_stitched_timeconc_registered	1	KO	100	100	48223	47966	48357	150	0.945709256120373	145
				240301_mtmg_2photons__KO_3dpi_stitched_timeconc_registered	1	KO	185	73197	27.3616558219777	0.854830702187743	57.2057699566262		240301_mtmg_2photons__KO_3dpi_stitched_timeconc_registered	1	KO	110	100	48223	47966	48357	160	0.962321752923584	155
				240301_mtmg_2photons__KO_3dpi_stitched_timeconc_registered	1	KO	189	74341	38.6956039501877	0.817898389952369	49.1965799526198		240301_mtmg_2photons__KO_3dpi_stitched_timeconc_registered	1	KO	120	100	48223	47966	48357	170	0.975295643587814	165
				240301_mtmg_2photons__KO_3dpi_stitched_timeconc_registered	1	KO	189	74490	21.3939674231257	0.760247789790306	41.6961185092546		240301_mtmg_2photons__KO_3dpi_stitched_timeconc_registered	1	KO	130	100	48223	47966	48357	180	0.988325891309394	175
				240301_mtmg_2photons__KO_3dpi_stitched_timeconc_registered	1	KO	199	77026	17.1716143200451	0.522528335799362	82.8827971027071		240301_mtmg_2photons__KO_3dpi_stitched_timeconc_registered	1	KO	140	100	48223	47966	48357	190	0.977539096249035	185
				240301_mtmg_2photons__KO_3dpi_stitched_timeconc_registered	1	KO	199	77045	29.9035302729031	0.146413269271774	70.6269479401447		240301_mtmg_2photons__KO_3dpi_stitched_timeconc_registered	1	KO	0	108	50087	50143	50278	60	0.999567754464353	55
				240301_mtmg_2photons__KO_3dpi_stitched_timeconc_registered	1	KO	202	77305	8.83547429566999	0.491706943875025	128.855017130647		240301_mtmg_2photons__KO_3dpi_stitched_timeconc_registered	1	KO	10	108	50087	50143	50278	70	0.997910403123753	65
				240301_mtmg_2photons__KO_3dpi_stitched_timeconc_registered	1	KO	202	77286	1.08611601155799	1	NaN		240301_mtmg_2photons__KO_3dpi_stitched_timeconc_registered	1	KO	20	108	50087	50143	50278	80	0.987935551698094	75
				240301_mtmg_2photons__KO_3dpi_stitched_timeconc_registered	1	KO	208	78732	30.350962974019	0.779096974729404	128.764692789463		240301_mtmg_2photons__KO_3dpi_stitched_timeconc_registered	1	KO	30	108	50087	50143	50278	90	0.795667336795665	85
				240301_mtmg_2photons__KO_3dpi_stitched_timeconc_registered	1	KO	208	78685	34.2189414257705	0.888362757290335	67.1507047431762		240301_mtmg_2photons__KO_3dpi_stitched_timeconc_registered	1	KO	40	108	50087	50143	50278	100	0.888752202679908	95
				240301_mtmg_2photons__KO_3dpi_stitched_timeconc_registered	1	KO	210	74601	31.0202965566302	0.456382763752061	76.9305861117802		240301_mtmg_2photons__KO_3dpi_stitched_timeconc_registered	1	KO	50	108	50087	50143	50278	110	0.840008343021235	105
				240301_mtmg_2photons__KO_3dpi_stitched_timeconc_registered	1	KO	210	79196	25.0986483376923	0.298125417787732	109.025675988682		240301_mtmg_2photons__KO_3dpi_stitched_timeconc_registered	1	KO	60	108	50087	50143	50278	120	0.926128784620087	115
				240301_mtmg_2photons__KO_3dpi_stitched_timeconc_registered	1	KO	213	79854	12.4601676600297	0.459223121081545	93.6840791001216		240301_mtmg_2photons__KO_3dpi_stitched_timeconc_registered	1	KO	70	108	50087	50143	50278	130	0.840511762958667	125
				240301_mtmg_2photons__KO_3dpi_stitched_timeconc_registered	1	KO	213	79879	13.2423480492434	0.352774417810919	165.000000000003		240301_mtmg_2photons__KO_3dpi_stitched_timeconc_registered	1	KO	80	108	50087	50143	50278	140	0.999680315061192	135
				240229_mtmg_2photons__WT_3dpi_stitched_timeconc_registered	1	WT	82	100108	39.5648060674008	0.981657089651707	18.6598179323603		240301_mtmg_2photons__KO_3dpi_stitched_timeconc_registered	1	KO	90	108	50087	50143	50278	150	0.988836773758751	145
				240229_mtmg_2photons__WT_3dpi_stitched_timeconc_registered	1	WT	84	102655	12.6891370414144	0.539826631638322	75.4371461503449		240301_mtmg_2photons__KO_3dpi_stitched_timeconc_registered	1	KO	100	108	50087	50143	50278	160	0.901695985569764	155
				240229_mtmg_2photons__WT_3dpi_stitched_timeconc_registered	1	WT	88	103586	41.2230194139501	0.590742486903223	20.5983209106288		240301_mtmg_2photons__KO_3dpi_stitched_timeconc_registered	1	KO	110	108	50087	50143	50278	170	0.870022185848614	165
				240229_mtmg_2photons__WT_3dpi_stitched_timeconc_registered	1	WT	89	103715	25.1115698259965	0.967015144097479	15.5655120226677		240301_mtmg_2photons__KO_3dpi_stitched_timeconc_registered	1	KO	120	108	50087	50143	50278	180	0.901949123487014	175
				240229_mtmg_2photons__WT_3dpi_stitched_timeconc_registered	1	WT	90	103963	31.7675230733462	0.661175081705982	30.7355329891372		240301_mtmg_2photons__KO_3dpi_stitched_timeconc_registered	1	KO	130	108	50087	50143	50278	190	0.0128210019476836	185
				240229_mtmg_2photons__WT_3dpi_stitched_timeconc_registered	1	WT	92	104436	69.4546577975656	0.966421113508693	21.1031467983241		240301_mtmg_2photons__KO_3dpi_stitched_timeconc_registered	1	KO	140	108	50087	50143	50278	200	0.126943054920495	195
				240229_mtmg_2photons__WT_3dpi_stitched_timeconc_registered	1	WT	93	104771	42.6428106735292	0.325856651262094	35.6272162599667		240301_mtmg_2photons__KO_3dpi_stitched_timeconc_registered	1	KO	0	110	50600	50639	50652	10	NA	5
				240229_mtmg_2photons__WT_3dpi_stitched_timeconc_registered	1	WT	95	105223	21.6784609048675	0.493022640181646	38.4221819653254		240301_mtmg_2photons__KO_3dpi_stitched_timeconc_registered	1	KO	10	110	50600	50639	50652	20	-0.707106781186559	15
				240229_mtmg_2photons__WT_3dpi_stitched_timeconc_registered	1	WT	96	105368	39.8017424468488	0.898832738352057	38.8783574217735		240301_mtmg_2photons__KO_3dpi_stitched_timeconc_registered	1	KO	20	110	50600	50639	50652	30	-0.672334697310812	25
				240229_mtmg_2photons__WT_3dpi_stitched_timeconc_registered	1	WT	97	105459	36.79950030057	0.355533095605208	39.3079899043503		240301_mtmg_2photons__KO_3dpi_stitched_timeconc_registered	1	KO	30	110	50600	50639	50652	40	-0.672334697310812	35
				240229_mtmg_2photons__WT_3dpi_stitched_timeconc_registered	1	WT	99	105761	26.1179217892828	0.855198470782911	28.1988027102893		240301_mtmg_2photons__KO_3dpi_stitched_timeconc_registered	1	KO	40	110	50600	50639	50652	50	-0.995600143653053	45
				240229_mtmg_2photons__WT_3dpi_stitched_timeconc_registered	1	WT	100	105872	20.7513323814821	0.85031482733884	36.6119709217179		240301_mtmg_2photons__KO_3dpi_stitched_timeconc_registered	1	KO	0	111	50846	50912	51002	20	-0.239567708183832	15
				240229_mtmg_2photons__WT_3dpi_stitched_timeconc_registered	1	WT	101	106069	48.4922153254157	0.958770907426237	27.7296413554576		240301_mtmg_2photons__KO_3dpi_stitched_timeconc_registered	1	KO	10	111	50846	50912	51002	30	-0.734001774951387	25
				240229_mtmg_2photons__WT_3dpi_stitched_timeconc_registered	1	WT	102	106220	17.7096456420262	0.12097828291218	30.2006627543285		240301_mtmg_2photons__KO_3dpi_stitched_timeconc_registered	1	KO	20	111	50846	50912	51002	40	-0.756414147211198	35
				240229_mtmg_2photons__WT_3dpi_stitched_timeconc_registered	1	WT	103	106276	18.2659518013035	0.869382108887343	10.8502655111113		240301_mtmg_2photons__KO_3dpi_stitched_timeconc_registered	1	KO	30	111	50846	50912	51002	50	-0.920091367512135	45
				240229_mtmg_2photons__WT_3dpi_stitched_timeconc_registered	1	WT	104	106411	30.7787833067112	0.136464245538209	35.2406519234032		240301_mtmg_2photons__KO_3dpi_stitched_timeconc_registered	1	KO	40	111	50846	50912	51002	60	-0.971211522727005	55
				240229_mtmg_2photons__WT_3dpi_stitched_timeconc_registered	1	WT	105	106457	23.9628357335311	0.923679803722579	58.9442635339371		240301_mtmg_2photons__KO_3dpi_stitched_timeconc_registered	1	KO	50	111	50846	50912	51002	70	-0.978702153184413	65
				240229_mtmg_2photons__WT_3dpi_stitched_timeconc_registered	1	WT	107	106608	31.580376960445	0.927260102599349	12.7769163488145		240301_mtmg_2photons__KO_3dpi_stitched_timeconc_registered	1	KO	60	111	50846	50912	51002	80	-0.979771518844574	75
				240229_mtmg_2photons__WT_3dpi_stitched_timeconc_registered	1	WT	108	106660	37.4912309553025	0.982369306044521	16.966459485783		240301_mtmg_2photons__KO_3dpi_stitched_timeconc_registered	1	KO	70	111	50846	50912	51002	90	-0.991220876182976	85
				240229_mtmg_2photons__WT_3dpi_stitched_timeconc_registered	1	WT	109	106937	14.1902433602979	0.348022363166045	23.1862943487736		240301_mtmg_2photons__KO_3dpi_stitched_timeconc_registered	1	KO	80	111	50846	50912	51002	100	-0.994291839558309	95
				240229_mtmg_2photons__WT_3dpi_stitched_timeconc_registered	1	WT	112	107420	21.6002335611594	0.108322546228467	43.7925740299892		240301_mtmg_2photons__KO_3dpi_stitched_timeconc_registered	1	KO	90	111	50846	50912	51002	110	-0.996304698328898	105
				240229_mtmg_2photons__WT_3dpi_stitched_timeconc_registered	1	WT	113	107507	22.3281196162957	0.778080599049205	30.812655666152		240301_mtmg_2photons__KO_3dpi_stitched_timeconc_registered	1	KO	0	117	52722	52820	52764	50	-0.331185321682495	45
				240229_mtmg_2photons__WT_3dpi_stitched_timeconc_registered	1	WT	114	107696	51.1936728816349	0.476518692511686	19.5915452493079		240301_mtmg_2photons__KO_3dpi_stitched_timeconc_registered	1	KO	10	117	52722	52820	52764	60	-0.777203468003546	55
				240229_mtmg_2photons__WT_3dpi_stitched_timeconc_registered	1	WT	115	107795	26.1954105249315	0.958502179005724	8.77824162765395		240301_mtmg_2photons__KO_3dpi_stitched_timeconc_registered	1	KO	20	117	52722	52820	52764	70	-0.866700380881733	65
				240229_mtmg_2photons__WT_3dpi_stitched_timeconc_registered	1	WT	117	108065	45.1655169307256	0.977550523942243	16.6324321477119		240301_mtmg_2photons__KO_3dpi_stitched_timeconc_registered	1	KO	30	117	52722	52820	52764	80	-0.999929356236542	75
				240229_mtmg_2photons__WT_3dpi_stitched_timeconc_registered	1	WT	119	108350	16.9857535162752	0.888633913511066	64.9733399851263		240301_mtmg_2photons__KO_3dpi_stitched_timeconc_registered	1	KO	40	117	52722	52820	52764	90	-0.999992967225907	85
				240229_mtmg_2photons__WT_3dpi_stitched_timeconc_registered	1	WT	120	108523	39.8244962543427	0.206128970092238	22.6803222283402		240301_mtmg_2photons__KO_3dpi_stitched_timeconc_registered	1	KO	50	117	52722	52820	52764	100	-0.978905880244584	95
				240229_mtmg_2photons__WT_3dpi_stitched_timeconc_registered	1	WT	121	108625	34.9157321450846	0.960519760099709	19.4246206641194		240301_mtmg_2photons__KO_3dpi_stitched_timeconc_registered	1	KO	60	117	52722	52820	52764	110	-0.929677162599544	105
				240229_mtmg_2photons__WT_3dpi_stitched_timeconc_registered	1	WT	122	108927	20.3688218549937	0.714687510226119	30.4696645275178		240301_mtmg_2photons__KO_3dpi_stitched_timeconc_registered	1	KO	0	119	52894	52931	52989	230	-0.940525983611046	225
				240229_mtmg_2photons__WT_3dpi_stitched_timeconc_registered	1	WT	123	109073	29.5707479797735	0.876478520928612	33.657207600071		240301_mtmg_2photons__KO_3dpi_stitched_timeconc_registered	1	KO	10	119	52894	52931	52989	240	-0.679387585714152	235
				240229_mtmg_2photons__WT_3dpi_stitched_timeconc_registered	1	WT	125	109442	32.9836877751197	0.814403087929694	28.1468319477045		240301_mtmg_2photons__KO_3dpi_stitched_timeconc_registered	1	KO	20	119	52894	52931	52989	250	-0.549413369622141	245
				240229_mtmg_2photons__WT_3dpi_stitched_timeconc_registered	1	WT	127	109890	28.4377856059201	0.934028557254491	22.3182336486964		240301_mtmg_2photons__KO_3dpi_stitched_timeconc_registered	1	KO	30	119	52894	52931	52989	260	-0.842983108434338	255
				240229_mtmg_2photons__WT_3dpi_stitched_timeconc_registered	1	WT	129	110313	26.8504085266205	0.962363650498804	11.8434173903067		240301_mtmg_2photons__KO_3dpi_stitched_timeconc_registered	1	KO	0	126	54522	54547	54558	430	0.846232840033219	425
				240229_mtmg_2photons__WT_3dpi_stitched_timeconc_registered	1	WT	130	110490	21.9377666932187	0.92679990791073	22.5406894550782		240301_mtmg_2photons__KO_3dpi_stitched_timeconc_registered	1	KO	10	126	54522	54547	54558	440	-0.518612323679683	435
				240229_mtmg_2photons__WT_3dpi_stitched_timeconc_registered	1	WT	131	110702	20.762020904899	0.551710101220574	39.795249981137		240301_mtmg_2photons__KO_3dpi_stitched_timeconc_registered	1	KO	20	126	54522	54547	54558	450	-0.951828961283614	445
				240229_mtmg_2photons__WT_3dpi_stitched_timeconc_registered	1	WT	132	110846	33.1848253882259	0.866072287475038	28.9369349062791		240301_mtmg_2photons__KO_3dpi_stitched_timeconc_registered	1	KO	30	126	54522	54547	54558	460	-0.496042686076982	455
				240229_mtmg_2photons__WT_3dpi_stitched_timeconc_registered	1	WT	133	111188	19.1662040010601	0.898348474290261	18.4991093218813		240301_mtmg_2photons__KO_3dpi_stitched_timeconc_registered	1	KO	0	128	54960	55028	54978	470	-0.483528727084989	465
				240229_mtmg_2photons__WT_3dpi_stitched_timeconc_registered	1	WT	138	112087	22.8729592282682	0.837252951107511	33.850711456202		240301_mtmg_2photons__KO_3dpi_stitched_timeconc_registered	1	KO	10	128	54960	55028	54978	480	-0.417875832865935	475
				240229_mtmg_2photons__WT_3dpi_stitched_timeconc_registered	1	WT	139	112300	33.0893313261368	0.723923521340772	41.2778904946508		240301_mtmg_2photons__KO_3dpi_stitched_timeconc_registered	1	KO	20	128	54960	55028	54978	490	-0.685702938002469	485
				240229_mtmg_2photons__WT_3dpi_stitched_timeconc_registered	1	WT	142	113286	35.1695114575083	0.299896783127049	36.431346137925		240301_mtmg_2photons__KO_3dpi_stitched_timeconc_registered	1	KO	30	128	54960	55028	54978	500	-0.641420639400516	495
				240229_mtmg_2photons__WT_3dpi_stitched_timeconc_registered	1	WT	144	113697	35.5848560415653	0.953039992747195	27.0738615711482		240301_mtmg_2photons__KO_3dpi_stitched_timeconc_registered	1	KO	40	128	54960	55028	54978	510	0.976423845802009	505
				240229_mtmg_2photons__WT_3dpi_stitched_timeconc_registered	1	WT	146	114170	43.0240148825427	0.904407884160557	30.8949689650953		240301_mtmg_2photons__KO_3dpi_stitched_timeconc_registered	1	KO	50	128	54960	55028	54978	520	0.996677682705137	515
				240229_mtmg_2photons__WT_3dpi_stitched_timeconc_registered	1	WT	148	114755	54.6742110515101	0.948974864922184	21.889192086996		240301_mtmg_2photons__KO_3dpi_stitched_timeconc_registered	1	KO	60	128	54960	55028	54978	530	0.983291253703159	525
				240229_mtmg_2photons__WT_3dpi_stitched_timeconc_registered	1	WT	149	114909	27.9791823843492	0.551335412341935	50.0240795592449		240301_mtmg_2photons__KO_3dpi_stitched_timeconc_registered	1	KO	0	135	56099	56141	56163	460	-0.989019580806793	455
				240229_mtmg_2photons__WT_3dpi_stitched_timeconc_registered	1	WT	150	115142	35.532925961815	0.690444812236609	60.6197554187297		240301_mtmg_2photons__KO_3dpi_stitched_timeconc_registered	1	KO	10	135	56099	56141	56163	470	-0.666213345684595	465
				240229_mtmg_2photons__WT_3dpi_stitched_timeconc_registered	1	WT	151	115493	20.9100265806474	0.632168827992162	51.7161575712696		240301_mtmg_2photons__KO_3dpi_stitched_timeconc_registered	1	KO	20	135	56099	56141	56163	480	-0.984987330471441	475
				240229_mtmg_2photons__WT_3dpi_stitched_timeconc_registered	1	WT	153	115884	41.0448249831952	0.966273466250886	27.35217498796		240301_mtmg_2photons__KO_3dpi_stitched_timeconc_registered	1	KO	0	137	56408	56688	56811	190	-0.192414460680684	185
				240229_mtmg_2photons__WT_3dpi_stitched_timeconc_registered	1	WT	157	116941	31.9391468401886	0.353319025512857	51.5091466332314		240301_mtmg_2photons__KO_3dpi_stitched_timeconc_registered	1	KO	10	137	56408	56688	56811	200	-0.374789175443314	195
				240229_mtmg_2photons__WT_3dpi_stitched_timeconc_registered	1	WT	158	117053	40.3499055860555	0.952504799725333	18.7644576922905		240301_mtmg_2photons__KO_3dpi_stitched_timeconc_registered	1	KO	20	137	56408	56688	56811	210	-0.879543446163149	205
				240229_mtmg_2photons__WT_3dpi_stitched_timeconc_registered	1	WT	159	118170	17.6306640664438	0.0925654430157817	72.367009610472		240301_mtmg_2photons__KO_3dpi_stitched_timeconc_registered	1	KO	30	137	56408	56688	56811	220	-0.999168053100094	215
				240229_mtmg_2photons__WT_3dpi_stitched_timeconc_registered	1	WT	160	118329	27.1298985610196	0.81536931743995	26.3065963137891		240301_mtmg_2photons__KO_3dpi_stitched_timeconc_registered	1	KO	40	137	56408	56688	56811	230	-0.949925789942789	225
				240229_mtmg_2photons__WT_3dpi_stitched_timeconc_registered	1	WT	162	118501	30.633819716524	0.892979235454942	29.5593399201717		240301_mtmg_2photons__KO_3dpi_stitched_timeconc_registered	1	KO	50	137	56408	56688	56811	240	-0.947788755308431	235
				240229_mtmg_2photons__WT_3dpi_stitched_timeconc_registered	1	WT	163	118597	44.0776799048369	0.927091735790142	27.2619919147377		240301_mtmg_2photons__KO_3dpi_stitched_timeconc_registered	1	KO	60	137	56408	56688	56811	250	-0.888706342488835	245
				240229_mtmg_2photons__WT_3dpi_stitched_timeconc_registered	1	WT	164	118774	56.1700883203759	0.965084541439612	14.8092321870546		240301_mtmg_2photons__KO_3dpi_stitched_timeconc_registered	1	KO	70	137	56408	56688	56811	260	-0.741444832326263	255
				240229_mtmg_2photons__WT_3dpi_stitched_timeconc_registered	1	WT	166	119422	15.9822483642019	0.206163834598788	33.4049653075026		240301_mtmg_2photons__KO_3dpi_stitched_timeconc_registered	1	KO	80	137	56408	56688	56811	270	-0.818780477940567	265
				240229_mtmg_2photons__WT_3dpi_stitched_timeconc_registered	1	WT	167	119501	27.6758489536169	0.954455477420184	24.5592492422735		240301_mtmg_2photons__KO_3dpi_stitched_timeconc_registered	1	KO	90	137	56408	56688	56811	280	-0.68092376349204	275
				240229_mtmg_2photons__WT_3dpi_stitched_timeconc_registered	1	WT	168	119790	59.6403056743245	0.976144805275059	13.663805606969		240301_mtmg_2photons__KO_3dpi_stitched_timeconc_registered	1	KO	100	137	56408	56688	56811	290	-0.484740746630706	285
				240229_mtmg_2photons__WT_3dpi_stitched_timeconc_registered	1	WT	169	120034	29.3197671283353	0.0852073470720292	41.5198033980999		240301_mtmg_2photons__KO_3dpi_stitched_timeconc_registered	1	KO	110	137	56408	56688	56811	300	-0.437396078128607	295
				240229_mtmg_2photons__WT_3dpi_stitched_timeconc_registered	1	WT	170	120231	12.5233500058664	0.789053260573781	57.9902080675651		240301_mtmg_2photons__KO_3dpi_stitched_timeconc_registered	1	KO	0	147	58770	58790	58803	180	0.222276091161629	175
				240229_mtmg_2photons__WT_3dpi_stitched_timeconc_registered	1	WT	172	120557	40.6386283926224	0.511947155484422	40.4642573001015		240301_mtmg_2photons__KO_3dpi_stitched_timeconc_registered	1	KO	10	147	58770	58790	58803	190	-0.501036270564865	185
				240229_mtmg_2photons__WT_3dpi_stitched_timeconc_registered	1	WT	173	120744	19.9135942259315	0.126488329904523	40.885830427148		240301_mtmg_2photons__KO_3dpi_stitched_timeconc_registered	1	KO	20	147	58770	58790	58803	200	-0.501036270564865	195
				240229_mtmg_2photons__WT_3dpi_stitched_timeconc_registered	1	WT	174	120962	11.6109591663419	0.697137764083661	45.1017083748022		240301_mtmg_2photons__KO_3dpi_stitched_timeconc_registered	1	KO	30	147	58770	58790	58803	210	-0.501036270564865	205
				240229_mtmg_2photons__WT_3dpi_stitched_timeconc_registered	1	WT	175	121183	52.8922589609512	0.967456401793416	21.1381582048222		240301_mtmg_2photons__KO_3dpi_stitched_timeconc_registered	1	KO	40	147	58770	58790	58803	220	-0.979457043245207	215
				240229_mtmg_2photons__WT_3dpi_stitched_timeconc_registered	1	WT	176	121281	57.1594719034677	0.995255430931987	8.43194164451665		240301_mtmg_2photons__KO_3dpi_stitched_timeconc_registered	1	KO	50	147	58770	58790	58803	230	-0.979457043245207	225
				240229_mtmg_2photons__WT_3dpi_stitched_timeconc_registered	1	WT	180	122612	17.3401605521831	0.303990263806888	47.31200531071		240301_mtmg_2photons__KO_3dpi_stitched_timeconc_registered	1	KO	0	149	59128	59259	59197	340	0.712858771490083	335
				240229_mtmg_2photons__WT_3dpi_stitched_timeconc_registered	1	WT	181	122646	44.0171947693825	0.980059189763824	12.887419724907		240301_mtmg_2photons__KO_3dpi_stitched_timeconc_registered	1	KO	10	149	59128	59259	59197	350	0.550292236453872	345
				240229_mtmg_2photons__WT_3dpi_stitched_timeconc_registered	1	WT	182	122999	43.5309013026977	0.931860965118575	28.5852946612552		240301_mtmg_2photons__KO_3dpi_stitched_timeconc_registered	1	KO	20	149	59128	59259	59197	360	0.430944732556	355
				240229_mtmg_2photons__WT_3dpi_stitched_timeconc_registered	1	WT	185	123493	34.0876758724822	0.863345506297493	27.5838899713944		240301_mtmg_2photons__KO_3dpi_stitched_timeconc_registered	1	KO	30	149	59128	59259	59197	370	0.69436048998477	365
				240229_mtmg_2photons__WT_3dpi_stitched_timeconc_registered	1	WT	188	124328	15.4102227218231	0.836271044294001	24.1815226670509		240301_mtmg_2photons__KO_3dpi_stitched_timeconc_registered	1	KO	40	149	59128	59259	59197	380	0.536033451916253	375
				240229_mtmg_2photons__WT_3dpi_stitched_timeconc_registered	1	WT	189	124644	34.1834235112796	0.858230725667627	34.0016399029529		240301_mtmg_2photons__KO_3dpi_stitched_timeconc_registered	1	KO	50	149	59128	59259	59197	390	0.263609377302033	385
				240229_mtmg_2photons__WT_3dpi_stitched_timeconc_registered	1	WT	190	124909	31.6955771073154	0.891379772590038	24.6890617281395		240301_mtmg_2photons__KO_3dpi_stitched_timeconc_registered	1	KO	60	149	59128	59259	59197	400	0.0936886205179811	395
				240229_mtmg_2photons__WT_3dpi_stitched_timeconc_registered	1	WT	191	125130	35.4158059531699	0.453692265046423	26.8465644693997		240301_mtmg_2photons__KO_3dpi_stitched_timeconc_registered	1	KO	70	149	59128	59259	59197	410	-0.222887171591276	405
				240229_mtmg_2photons__WT_3dpi_stitched_timeconc_registered	1	WT	192	125248	30.4016295583027	0.369630779207473	28.6012254410091		240301_mtmg_2photons__KO_3dpi_stitched_timeconc_registered	1	KO	0	152	60956	61439	61208	310	0	305
				240229_mtmg_2photons__WT_3dpi_stitched_timeconc_registered	1	WT	193	125265	22.5081669457514	0.967213786096257	21.8424689618277		240301_mtmg_2photons__KO_3dpi_stitched_timeconc_registered	1	KO	10	152	60956	61439	61208	320	0.868243142089227	315
				240229_mtmg_2photons__WT_3dpi_stitched_timeconc_registered	1	WT	195	125468	26.2907971503499	0.812052939128124	34.9017747781137		240301_mtmg_2photons__KO_3dpi_stitched_timeconc_registered	1	KO	20	152	60956	61439	61208	330	-0.783707588710241	325
				240229_mtmg_2photons__WT_3dpi_stitched_timeconc_registered	1	WT	196	125584	30.4279100286345	0.891998896695494	36.1206560589365		240301_mtmg_2photons__KO_3dpi_stitched_timeconc_registered	1	KO	30	152	60956	61439	61208	340	-0.391209029145073	335
				240229_mtmg_2photons__WT_3dpi_stitched_timeconc_registered	1	WT	199	125818	9.75724150093364	0.961226087305896	28.9857434220121		240301_mtmg_2photons__KO_3dpi_stitched_timeconc_registered	1	KO	40	152	60956	61439	61208	350	-0.481810780698864	345
				240229_mtmg_2photons__WT_3dpi_stitched_timeconc_registered	1	WT	0	79913	41.4200315546579	0.9509459641194	37.6584396457673		240301_mtmg_2photons__KO_3dpi_stitched_timeconc_registered	1	KO	50	152	60956	61439	61208	360	-0.6687549883077	355
				240229_mtmg_2photons__WT_3dpi_stitched_timeconc_registered	1	WT	3	80679	10.0444054305862	0.5680860375833	74.5677726084794		240301_mtmg_2photons__KO_3dpi_stitched_timeconc_registered	1	KO	60	152	60956	61439	61208	370	-0.637281969936249	365
				240229_mtmg_2photons__WT_3dpi_stitched_timeconc_registered	1	WT	4	80736	16.9437825313178	0.477143995514042	83.812735011932		240301_mtmg_2photons__KO_3dpi_stitched_timeconc_registered	1	KO	70	152	60956	61439	61208	380	-0.705085828571366	375
				240229_mtmg_2photons__WT_3dpi_stitched_timeconc_registered	1	WT	5	81118	36.1256635421208	0.947823222365306	18.8396654542009		240301_mtmg_2photons__KO_3dpi_stitched_timeconc_registered	1	KO	80	152	60956	61439	61208	390	-0.777418635487106	385
				240229_mtmg_2photons__WT_3dpi_stitched_timeconc_registered	1	WT	6	81402	35.268606793183	0.932948036008303	32.8264394035954		240301_mtmg_2photons__KO_3dpi_stitched_timeconc_registered	1	KO	90	152	60956	61439	61208	400	-0.727699775808047	395
				240229_mtmg_2photons__WT_3dpi_stitched_timeconc_registered	1	WT	7	81459	26.0160496154018	0.643872322865304	107.372078801032		240301_mtmg_2photons__KO_3dpi_stitched_timeconc_registered	1	KO	100	152	60956	61439	61208	410	-0.73787871489633	405
				240229_mtmg_2photons__WT_3dpi_stitched_timeconc_registered	1	WT	8	81630	28.956824021288	0.842517319010978	42.9981535815208		240301_mtmg_2photons__KO_3dpi_stitched_timeconc_registered	1	KO	110	152	60956	61439	61208	420	-0.812458120779194	415
				240229_mtmg_2photons__WT_3dpi_stitched_timeconc_registered	1	WT	11	82095	12.8239391053363	0.483754479221589	57.2045098883237		240301_mtmg_2photons__KO_3dpi_stitched_timeconc_registered	1	KO	120	152	60956	61439	61208	430	-0.835659436347607	425
				240229_mtmg_2photons__WT_3dpi_stitched_timeconc_registered	1	WT	12	82345	23.2427838952667	0.801256673906838	30.9223419002313		240301_mtmg_2photons__KO_3dpi_stitched_timeconc_registered	1	KO	130	152	60956	61439	61208	440	-0.831061132243696	435
				240229_mtmg_2photons__WT_3dpi_stitched_timeconc_registered	1	WT	15	83222	52.3108920909088	0.904492219642313	33.7658766144873		240301_mtmg_2photons__KO_3dpi_stitched_timeconc_registered	1	KO	0	155	61475	61556	61620	60	NA	55
				240229_mtmg_2photons__WT_3dpi_stitched_timeconc_registered	1	WT	16	83526	38.8050967290784	0.95692464339008	20.5647305508142		240301_mtmg_2photons__KO_3dpi_stitched_timeconc_registered	1	KO	10	155	61475	61556	61620	70	-0.922322118033641	65
				240229_mtmg_2photons__WT_3dpi_stitched_timeconc_registered	1	WT	18	84157	29.4001033753884	0.331293308952003	34.8590471935412		240301_mtmg_2photons__KO_3dpi_stitched_timeconc_registered	1	KO	20	155	61475	61556	61620	80	-0.922322118033641	75
				240229_mtmg_2photons__WT_3dpi_stitched_timeconc_registered	1	WT	22	103458	43.4825431410579	0.881100346111223	26.1519364777347		240301_mtmg_2photons__KO_3dpi_stitched_timeconc_registered	1	KO	30	155	61475	61556	61620	90	-0.963096093902274	85
				240229_mtmg_2photons__WT_3dpi_stitched_timeconc_registered	1	WT	23	84891	56.5369821007449	0.95996067950885	13.8716527369225		240301_mtmg_2photons__KO_3dpi_stitched_timeconc_registered	1	KO	40	155	61475	61556	61620	100	-0.858444328332251	95
				240229_mtmg_2photons__WT_3dpi_stitched_timeconc_registered	1	WT	24	84932	62.340264723716	0.957742634477454	19.5989215400543		240301_mtmg_2photons__KO_3dpi_stitched_timeconc_registered	1	KO	50	155	61475	61556	61620	110	-0.874903219947087	105
				240229_mtmg_2photons__WT_3dpi_stitched_timeconc_registered	1	WT	25	85200	22.5741773955037	0.526377386804928	64.5335141698492		240301_mtmg_2photons__KO_3dpi_stitched_timeconc_registered	1	KO	60	155	61475	61556	61620	120	-0.710933076130329	115
				240229_mtmg_2photons__WT_3dpi_stitched_timeconc_registered	1	WT	27	85680	41.1808089259939	0.395127934380963	28.552366304395		240301_mtmg_2photons__KO_3dpi_stitched_timeconc_registered	1	KO	70	155	61475	61556	61620	130	-0.740612804742996	125
				240229_mtmg_2photons__WT_3dpi_stitched_timeconc_registered	1	WT	28	97689	39.8867454128224	0.784776393230105	35.3860176567574		240301_mtmg_2photons__KO_3dpi_stitched_timeconc_registered	1	KO	80	155	61475	61556	61620	140	-0.79450277647463	135
				240229_mtmg_2photons__WT_3dpi_stitched_timeconc_registered	1	WT	31	86698	25.063019738942	0.0439747154101226	43.0481092438288		240301_mtmg_2photons__KO_3dpi_stitched_timeconc_registered	1	KO	90	155	61475	61556	61620	150	-0.84714396549512	145
				240229_mtmg_2photons__WT_3dpi_stitched_timeconc_registered	1	WT	36	88072	26.8909025602319	0.80095438992691	47.0538838231018		240301_mtmg_2photons__KO_3dpi_stitched_timeconc_registered	1	KO	0	162	40071	40083	40119	80	0.124034734744935	75
				240229_mtmg_2photons__WT_3dpi_stitched_timeconc_registered	1	WT	38	88585	15.3533166472398	0.767714044063465	59.3704463411192		240301_mtmg_2photons__KO_3dpi_stitched_timeconc_registered	1	KO	10	162	40071	40083	40119	90	-0.999056158357026	85
				240229_mtmg_2photons__WT_3dpi_stitched_timeconc_registered	1	WT	40	89452	23.0999163568069	0.338202625527347	65.7386036858162		240301_mtmg_2photons__KO_3dpi_stitched_timeconc_registered	1	KO	20	162	40071	40083	40119	100	-0.992841471589927	95
				240229_mtmg_2photons__WT_3dpi_stitched_timeconc_registered	1	WT	41	90047	29.5269302050564	0.86636551465505	31.2710727146731		240301_mtmg_2photons__KO_3dpi_stitched_timeconc_registered	1	KO	30	162	40071	40083	40119	110	-0.984530101855799	105
				240229_mtmg_2photons__WT_3dpi_stitched_timeconc_registered	1	WT	46	91593	43.0150779375565	0.995312623674899	8.50806264804874		240301_mtmg_2photons__KO_3dpi_stitched_timeconc_registered	1	KO	0	164	63382	63720	63628	100	1	95
				240229_mtmg_2photons__WT_3dpi_stitched_timeconc_registered	1	WT	48	91957	24.2750501774909	0.737101917610299	34.22550452699		240301_mtmg_2photons__KO_3dpi_stitched_timeconc_registered	1	KO	10	164	63382	63720	63628	110	-0.997054485501581	105
				240229_mtmg_2photons__WT_3dpi_stitched_timeconc_registered	1	WT	49	92189	30.0265168268032	0.878260499126076	31.162121817606		240301_mtmg_2photons__KO_3dpi_stitched_timeconc_registered	1	KO	20	164	63382	63720	63628	120	-0.822192191643778	115
				240229_mtmg_2photons__WT_3dpi_stitched_timeconc_registered	1	WT	50	92355	27.4800767007747	0.281447711814708	31.8407788678656		240301_mtmg_2photons__KO_3dpi_stitched_timeconc_registered	1	KO	30	164	63382	63720	63628	130	-0.784882765533426	125
				240229_mtmg_2photons__WT_3dpi_stitched_timeconc_registered	1	WT	51	92618	45.8488607725608	0.890229604524016	40.2051248728061		240301_mtmg_2photons__KO_3dpi_stitched_timeconc_registered	1	KO	40	164	63382	63720	63628	140	-0.783497679089535	135
				240229_mtmg_2photons__WT_3dpi_stitched_timeconc_registered	1	WT	53	93373	38.1556899824192	0.982622624610051	8.92452085877751		240301_mtmg_2photons__KO_3dpi_stitched_timeconc_registered	1	KO	50	164	63382	63720	63628	150	-0.844819075554232	145
				240229_mtmg_2photons__WT_3dpi_stitched_timeconc_registered	1	WT	54	93728	26.2568337994148	0.254115162199362	40.7222226583584		240301_mtmg_2photons__KO_3dpi_stitched_timeconc_registered	1	KO	60	164	63382	63720	63628	160	-0.946772744819713	155
				240229_mtmg_2photons__WT_3dpi_stitched_timeconc_registered	1	WT	55	93933	27.6613492940236	0.233104160167735	32.6550607937636		240301_mtmg_2photons__KO_3dpi_stitched_timeconc_registered	1	KO	70	164	63382	63720	63628	170	-0.933856751696166	165
				240229_mtmg_2photons__WT_3dpi_stitched_timeconc_registered	1	WT	56	94032	49.1018765587314	0.935213788272637	18.461773056259		240301_mtmg_2photons__KO_3dpi_stitched_timeconc_registered	1	KO	80	164	63382	63720	63628	180	-0.951710779567373	175
				240229_mtmg_2photons__WT_3dpi_stitched_timeconc_registered	1	WT	58	94340	25.023827493546	0.899562743846901	35.3778273562282		240301_mtmg_2photons__KO_3dpi_stitched_timeconc_registered	1	KO	90	164	63382	63720	63628	190	-0.951710779567373	185
				240229_mtmg_2photons__WT_3dpi_stitched_timeconc_registered	1	WT	60	94865	50.9243071082458	0.983810831561313	12.2396227997668		240301_mtmg_2photons__KO_3dpi_stitched_timeconc_registered	1	KO	100	164	63382	63720	63628	200	-0.951710779567373	195
				240229_mtmg_2photons__WT_3dpi_stitched_timeconc_registered	1	WT	61	95240	42.6329719578911	0.890943685802788	39.8822030081464		240301_mtmg_2photons__KO_3dpi_stitched_timeconc_registered	1	KO	110	164	63382	63720	63628	210	-0.951710779567373	205
				240229_mtmg_2photons__WT_3dpi_stitched_timeconc_registered	1	WT	62	95363	59.2383786022899	0.92883845002994	26.6829351743064		240301_mtmg_2photons__KO_3dpi_stitched_timeconc_registered	1	KO	120	164	63382	63720	63628	220	-0.782012081192063	215
				240229_mtmg_2photons__WT_3dpi_stitched_timeconc_registered	1	WT	64	95850	23.8561071015133	0.718338745063371	50.1536726070838		240301_mtmg_2photons__KO_3dpi_stitched_timeconc_registered	1	KO	0	170	67290	67695	67936	210	0.931242779695	205
				240229_mtmg_2photons__WT_3dpi_stitched_timeconc_registered	1	WT	65	96062	45.2991875425691	0.615198544138238	27.2307664406994		240301_mtmg_2photons__KO_3dpi_stitched_timeconc_registered	1	KO	10	170	67290	67695	67936	220	-0.815058374707004	215
				240229_mtmg_2photons__WT_3dpi_stitched_timeconc_registered	1	WT	66	96156	20.3502086302429	0.103506234051678	22.4656301066922		240301_mtmg_2photons__KO_3dpi_stitched_timeconc_registered	1	KO	20	170	67290	67695	67936	230	-0.999983099400791	225
				240229_mtmg_2photons__WT_3dpi_stitched_timeconc_registered	1	WT	67	96344	48.5015081753628	0.963643368221102	15.0298079978545		240301_mtmg_2photons__KO_3dpi_stitched_timeconc_registered	1	KO	30	170	67290	67695	67936	240	-0.9910206194836	235
				240229_mtmg_2photons__WT_3dpi_stitched_timeconc_registered	1	WT	68	96440	65.2255707784885	0.964851189436515	14.0780315785196		240301_mtmg_2photons__KO_3dpi_stitched_timeconc_registered	1	KO	40	170	67290	67695	67936	250	-0.99329519928801	245
				240229_mtmg_2photons__WT_3dpi_stitched_timeconc_registered	1	WT	69	96671	39.2964580056727	0.934623573099307	27.015654668257		240301_mtmg_2photons__KO_3dpi_stitched_timeconc_registered	1	KO	50	170	67290	67695	67936	260	-0.96635574176158	255
				240229_mtmg_2photons__WT_3dpi_stitched_timeconc_registered	1	WT	70	96806	43.330663185353	0.902624139016131	24.0532856150036		240301_mtmg_2photons__KO_3dpi_stitched_timeconc_registered	1	KO	60	170	67290	67695	67936	270	-0.960292335024086	265
				240229_mtmg_2photons__WT_3dpi_stitched_timeconc_registered	1	WT	72	97284	53.1413942586414	0.98789914379282	10.5511947899049		240301_mtmg_2photons__KO_3dpi_stitched_timeconc_registered	1	KO	70	170	67290	67695	67936	280	-0.962351845840928	275
				240229_mtmg_2photons__WT_3dpi_stitched_timeconc_registered	1	WT	74	98179	31.7695488255949	0.623685822446849	39.1062598276511		240301_mtmg_2photons__KO_3dpi_stitched_timeconc_registered	1	KO	80	170	67290	67695	67936	290	-0.970827081082807	285
				240229_mtmg_2photons__WT_3dpi_stitched_timeconc_registered	1	WT	75	98391	27.9336023848656	0.270045928084812	41.8074335998152		240301_mtmg_2photons__KO_3dpi_stitched_timeconc_registered	1	KO	90	170	67290	67695	67936	300	-0.956563784828303	295
				240229_mtmg_2photons__WT_3dpi_stitched_timeconc_registered	1	WT	78	99194	25.8338405421402	0.831176579942816	69.0371057619637		240301_mtmg_2photons__KO_3dpi_stitched_timeconc_registered	1	KO	100	170	67290	67695	67936	310	-0.967944328835026	305
				240229_mtmg_2photons__WT_3dpi_stitched_timeconc_registered	1	WT	79	99441	70.0506750260475	0.963543090089285	15.2489054989649		240301_mtmg_2photons__KO_3dpi_stitched_timeconc_registered	1	KO	110	170	67290	67695	67936	320	-0.971980055048283	315
				240229_mtmg_2photons__WT_3dpi_stitched_timeconc_registered	1	WT	80	99732	40.0201876530481	0.944430007196189	29.6147916227089		240301_mtmg_2photons__KO_3dpi_stitched_timeconc_registered	1	KO	120	170	67290	67695	67936	330	-0.974560153355655	325
				240229_mtmg_2photons__WT_3dpi_stitched_timeconc_registered	1	WT	81	100028	21.2448796980373	0.733114575794348	35.4580312454403		240301_mtmg_2photons__KO_3dpi_stitched_timeconc_registered	1	KO	130	170	67290	67695	67936	340	-0.995123044333749	335
				240229_mtmg_2photons__WT_3dpi_stitched_timeconc_registered	1	WT	83	100321	22.846496374852	0.652183009259606	40.199697776578		240301_mtmg_2photons__KO_3dpi_stitched_timeconc_registered	1	KO	140	170	67290	67695	67936	350	-0.9888676621701	345
				240229_mtmg_2photons__WT_3dpi_stitched_timeconc_registered	1	WT	85	102738	13.5744101302528	0.530409788043279	65.1205387706164		240301_mtmg_2photons__KO_3dpi_stitched_timeconc_registered	1	KO	150	170	67290	67695	67936	360	-0.991701407443798	355
				240229_mtmg_2photons__WT_3dpi_stitched_timeconc_registered	1	WT	86	103029	37.037829438685	0.88231489323944	17.8585192230284		240301_mtmg_2photons__KO_3dpi_stitched_timeconc_registered	1	KO	160	170	67290	67695	67936	370	-0.994225445080754	365
				240229_mtmg_2photons__WT_3dpi_stitched_timeconc_registered	1	WT	87	103242	40.2870948254933	0.859981175367665	24.8748197994598		240301_mtmg_2photons__KO_3dpi_stitched_timeconc_registered	1	KO	170	170	67290	67695	67936	380	-0.991840422202607	375
				240229_mtmg_2photons__WT_3dpi_stitched_timeconc_registered	1	WT	91	104243	7.40139755055549	0.935317742575687	43.7562010002799		240301_mtmg_2photons__KO_3dpi_stitched_timeconc_registered	1	KO	180	170	67290	67695	67936	390	-0.997264839500008	385
				240229_mtmg_2photons__WT_3dpi_stitched_timeconc_registered	1	WT	94	104825	26.5493834033174	0.954844947787638	53.2714917022799		240301_mtmg_2photons__KO_3dpi_stitched_timeconc_registered	1	KO	190	170	67290	67695	67936	400	-0.996254639998418	395
				240229_mtmg_2photons__WT_3dpi_stitched_timeconc_registered	1	WT	98	105533	34.280926812772	0.804886058630743	10.0596439763605		240301_mtmg_2photons__KO_3dpi_stitched_timeconc_registered	1	KO	200	170	67290	67695	67936	410	-0.99849160048395	405
				240229_mtmg_2photons__WT_3dpi_stitched_timeconc_registered	1	WT	106	106474	26.782379048539	0.980239310100061	17.3628252260493		240301_mtmg_2photons__KO_3dpi_stitched_timeconc_registered	1	KO	210	170	67290	67695	67936	420	-0.995979989370544	415
				240229_mtmg_2photons__WT_3dpi_stitched_timeconc_registered	1	WT	110	107071	28.10596396933	0.953965627034578	19.5183379007283		240301_mtmg_2photons__KO_3dpi_stitched_timeconc_registered	1	KO	220	170	67290	67695	67936	430	-0.999527704614195	425
				240229_mtmg_2photons__WT_3dpi_stitched_timeconc_registered	1	WT	111	107168	5.11322423823187	0.633293627101355	31.6067698871302		240301_mtmg_2photons__KO_3dpi_stitched_timeconc_registered	1	KO	230	170	67290	67695	67936	440	-0.994172914789041	435
				240229_mtmg_2photons__WT_3dpi_stitched_timeconc_registered	1	WT	116	107951	35.3563298711698	0.953952589054761	25.0408146627825		240301_mtmg_2photons__KO_3dpi_stitched_timeconc_registered	1	KO	240	170	67290	67695	67936	450	-0.989483960892466	445
				240229_mtmg_2photons__WT_3dpi_stitched_timeconc_registered	1	WT	118	108275	37.9552481330981	0.0144372344326999	36.9853458525728		240301_mtmg_2photons__KO_3dpi_stitched_timeconc_registered	1	KO	250	170	67290	67695	67936	460	-0.9694604883272	455
				240229_mtmg_2photons__WT_3dpi_stitched_timeconc_registered	1	WT	124	109084	14.2866852396658	0.9957628610089	12.5288077091529		240301_mtmg_2photons__KO_3dpi_stitched_timeconc_registered	1	KO	260	170	67290	67695	67936	470	-0.88032113086953	465
				240229_mtmg_2photons__WT_3dpi_stitched_timeconc_registered	1	WT	126	109484	18.4706513935514	0.9363463430568	46.1920295203786		240301_mtmg_2photons__KO_3dpi_stitched_timeconc_registered	1	KO	270	170	67290	67695	67936	480	-0.0285030631727507	475
				240229_mtmg_2photons__WT_3dpi_stitched_timeconc_registered	1	WT	128	110084	16.1593085702476	0.614807483697584	35.0148317421995		240301_mtmg_2photons__KO_3dpi_stitched_timeconc_registered	1	KO	280	170	67290	67695	67936	490	0.962704539636217	485
				240229_mtmg_2photons__WT_3dpi_stitched_timeconc_registered	1	WT	134	111241	37.9642787450639	0.934530535015201	21.2272501783823		240301_mtmg_2photons__KO_3dpi_stitched_timeconc_registered	1	KO	290	170	67290	67695	67936	500	0.945463966997068	495
				240229_mtmg_2photons__WT_3dpi_stitched_timeconc_registered	1	WT	135	111458	23.6351826200975	0.842910689145135	42.2291610540084		240301_mtmg_2photons__KO_3dpi_stitched_timeconc_registered	1	KO	300	170	67290	67695	67936	510	0.988693693746502	505
				240229_mtmg_2photons__WT_3dpi_stitched_timeconc_registered	1	WT	136	111514	5.84106338024022	0.88201416159731	56.3099325004687		240301_mtmg_2photons__KO_3dpi_stitched_timeconc_registered	1	KO	310	170	67290	67695	67936	520	0.988693693746502	515
				240229_mtmg_2photons__WT_3dpi_stitched_timeconc_registered	1	WT	137	111871	31.2276898441309	0.400723559605367	39.646786949221		240301_mtmg_2photons__KO_3dpi_stitched_timeconc_registered	1	KO	320	170	67290	67695	67936	530	0.971979027602206	525
				240229_mtmg_2photons__WT_3dpi_stitched_timeconc_registered	1	WT	140	112379	6.87574113736734	0.838513521111345	53.1923072613642		240301_mtmg_2photons__KO_3dpi_stitched_timeconc_registered	1	KO	330	170	67290	67695	67936	540	0.949499347616903	535
				240229_mtmg_2photons__WT_3dpi_stitched_timeconc_registered	1	WT	141	112686	14.6069870819079	0.979725317561954	13.7053137786757		240301_mtmg_2photons__KO_3dpi_stitched_timeconc_registered	1	KO	340	170	67290	67695	67936	550	0.951604558867199	545
				240229_mtmg_2photons__WT_3dpi_stitched_timeconc_registered	1	WT	143	113359	21.0815889009697	0.897687589182518	48.3998210004408		240301_mtmg_2photons__KO_3dpi_stitched_timeconc_registered	1	KO	350	170	67290	67695	67936	560	0.976633844892584	555
				240229_mtmg_2photons__WT_3dpi_stitched_timeconc_registered	1	WT	145	113817	33.384449166709	0.486171602634842	59.9676071205271		240301_mtmg_2photons__KO_3dpi_stitched_timeconc_registered	1	KO	360	170	67290	67695	67936	570	0.974872866970572	565
				240229_mtmg_2photons__WT_3dpi_stitched_timeconc_registered	1	WT	147	114614	20.1877486393348	0.0896313099040251	40.2782855881589		240301_mtmg_2photons__KO_3dpi_stitched_timeconc_registered	1	KO	370	170	67290	67695	67936	580	0.982997955168975	575
				240229_mtmg_2photons__WT_3dpi_stitched_timeconc_registered	1	WT	152	115678	20.7141364263949	0.742050953972242	25.0320616921978		240301_mtmg_2photons__KO_3dpi_stitched_timeconc_registered	1	KO	0	173	69327	69405	69514	320	-0.907959384500452	315
				240229_mtmg_2photons__WT_3dpi_stitched_timeconc_registered	1	WT	154	115993	18.8266398945251	0.89404472662315	33.8750469808107		240301_mtmg_2photons__KO_3dpi_stitched_timeconc_registered	1	KO	10	173	69327	69405	69514	330	-0.440774360995279	325
				240229_mtmg_2photons__WT_3dpi_stitched_timeconc_registered	1	WT	155	116330	0	NaN	NaN		240301_mtmg_2photons__KO_3dpi_stitched_timeconc_registered	1	KO	20	173	69327	69405	69514	340	-0.0700268436313016	335
				240229_mtmg_2photons__WT_3dpi_stitched_timeconc_registered	1	WT	165	119065	4.84383802773381	0.707169529909465	41.2300225086599		240301_mtmg_2photons__KO_3dpi_stitched_timeconc_registered	1	KO	30	173	69327	69405	69514	350	-0.145499141123179	345
				240229_mtmg_2photons__WT_3dpi_stitched_timeconc_registered	1	WT	171	120254	7.84565860035197	0.0415305867064055	67.1188756928878		240301_mtmg_2photons__KO_3dpi_stitched_timeconc_registered	1	KO	0	176	70003	70052	70098	210	-0.46322066327787	205
				240229_mtmg_2photons__WT_3dpi_stitched_timeconc_registered	1	WT	178	121530	4.42475148305326	0.813370663740496	NaN		240301_mtmg_2photons__KO_3dpi_stitched_timeconc_registered	1	KO	10	176	70003	70052	70098	220	-0.629654901954508	215
				240229_mtmg_2photons__WT_3dpi_stitched_timeconc_registered	1	WT	179	122273	18.8236085652616	0.976657692226205	12.4245068242068		240301_mtmg_2photons__KO_3dpi_stitched_timeconc_registered	1	KO	20	176	70003	70052	70098	230	-0.650315393799773	225
				240229_mtmg_2photons__WT_3dpi_stitched_timeconc_registered	1	WT	183	123139	23.8769250290667	0.833036967155397	30.7529503942824		240301_mtmg_2photons__KO_3dpi_stitched_timeconc_registered	1	KO	30	176	70003	70052	70098	240	-0.87114115114822	235
				240229_mtmg_2photons__WT_3dpi_stitched_timeconc_registered	1	WT	187	124004	9.13814890741635	0.224696683750075	42.7569460167689		240301_mtmg_2photons__KO_3dpi_stitched_timeconc_registered	1	KO	0	185	72992	73349	73197	130	-0.902639410788571	125
				240229_mtmg_2photons__WT_3dpi_stitched_timeconc_registered	1	WT	194	125301	53.0239037154324	0.842094675544427	31.6262585822242		240301_mtmg_2photons__KO_3dpi_stitched_timeconc_registered	1	KO	10	185	72992	73349	73197	140	-0.999425947139549	135
				240229_mtmg_2photons__WT_3dpi_stitched_timeconc_registered	1	WT	197	123720	29.4962618391472	0.804876164629901	36.8348505882754		240301_mtmg_2photons__KO_3dpi_stitched_timeconc_registered	1	KO	20	185	72992	73349	73197	150	-0.992379100893579	145
				240229_mtmg_2photons__WT_3dpi_stitched_timeconc_registered	1	WT	200	125880	26.7199046913171	0.969717302716365	22.4527765437959		240301_mtmg_2photons__KO_3dpi_stitched_timeconc_registered	1	KO	30	185	72992	73349	73197	160	-0.87827167005617	155
				240229_mtmg_2photons__WT_3dpi_stitched_timeconc_registered	1	WT	1	80305	31.6829137076108	0.732090675629689	45.5440992702026		240301_mtmg_2photons__KO_3dpi_stitched_timeconc_registered	1	KO	40	185	72992	73349	73197	170	-0.828366890332986	165
				240229_mtmg_2photons__WT_3dpi_stitched_timeconc_registered	1	WT	9	81833	35.0706731035348	0.905444851647106	28.7134408438588		240301_mtmg_2photons__KO_3dpi_stitched_timeconc_registered	1	KO	50	185	72992	73349	73197	180	-0.137922605944627	175
				240229_mtmg_2photons__WT_3dpi_stitched_timeconc_registered	1	WT	13	82699	30.2952999225049	0.775557875409562	56.0472186882518		240301_mtmg_2photons__KO_3dpi_stitched_timeconc_registered	1	KO	60	185	72992	73349	73197	190	-0.359632759732638	185
				240229_mtmg_2photons__WT_3dpi_stitched_timeconc_registered	1	WT	17	83617	46.6733716944399	0.97789185208656	16.0109451913148		240301_mtmg_2photons__KO_3dpi_stitched_timeconc_registered	1	KO	70	185	72992	73349	73197	200	-0.0937036409588822	195
				240229_mtmg_2photons__WT_3dpi_stitched_timeconc_registered	1	WT	19	84274	9.37965829588653	0.624916753212078	14.3698976297681		240301_mtmg_2photons__KO_3dpi_stitched_timeconc_registered	1	KO	80	185	72992	73349	73197	210	0.147315198326864	205
				240229_mtmg_2photons__WT_3dpi_stitched_timeconc_registered	1	WT	20	84435	9.37965829588653	0.624916753212078	14.3698976297681		240301_mtmg_2photons__KO_3dpi_stitched_timeconc_registered	1	KO	90	185	72992	73349	73197	220	0.889386584488052	215
				240229_mtmg_2photons__WT_3dpi_stitched_timeconc_registered	1	WT	26	85270	30.4116770140475	0.758299000963022	63.2471888486884		240301_mtmg_2photons__KO_3dpi_stitched_timeconc_registered	1	KO	100	185	72992	73349	73197	230	0.942886313945353	225
				240229_mtmg_2photons__WT_3dpi_stitched_timeconc_registered	1	WT	29	86116	19.0171957159823	0.702200283231252	27.5622741687524		240301_mtmg_2photons__KO_3dpi_stitched_timeconc_registered	1	KO	110	185	72992	73349	73197	240	0.973863105354745	235
				240229_mtmg_2photons__WT_3dpi_stitched_timeconc_registered	1	WT	30	86352	21.8108672921768	0.359789866081485	23.0404436537915		240301_mtmg_2photons__KO_3dpi_stitched_timeconc_registered	1	KO	120	185	72992	73349	73197	250	0.981178638190662	245
				240229_mtmg_2photons__WT_3dpi_stitched_timeconc_registered	1	WT	32	86863	15.8583348378632	0.984455191549515	9.79196826868138		240301_mtmg_2photons__KO_3dpi_stitched_timeconc_registered	1	KO	130	185	72992	73349	73197	260	0.966647681611063	255
				240229_mtmg_2photons__WT_3dpi_stitched_timeconc_registered	1	WT	33	87042	4.20767498420621	0.644200953131712	85.4428976183334		240301_mtmg_2photons__KO_3dpi_stitched_timeconc_registered	1	KO	140	185	72992	73349	73197	270	0.965126205384473	265
				240229_mtmg_2photons__WT_3dpi_stitched_timeconc_registered	1	WT	34	87365	17.0758761645758	0.111283827492198	26.6730988393489		240301_mtmg_2photons__KO_3dpi_stitched_timeconc_registered	1	KO	0	189	74206	74490	74341	210	NA	205
				240229_mtmg_2photons__WT_3dpi_stitched_timeconc_registered	1	WT	37	88124	6.60777378881184	0.998197567358314	7.94347178487602		240301_mtmg_2photons__KO_3dpi_stitched_timeconc_registered	1	KO	10	189	74206	74490	74341	220	-0.04521056940072	215
				240229_mtmg_2photons__WT_3dpi_stitched_timeconc_registered	1	WT	39	88785	29.8803549729581	0.80945026847967	24.3990526428282		240301_mtmg_2photons__KO_3dpi_stitched_timeconc_registered	1	KO	20	189	74206	74490	74341	230	-0.274217168560727	225
				240229_mtmg_2photons__WT_3dpi_stitched_timeconc_registered	1	WT	42	90513	33.8721262713583	0.90022580798473	25.6418336519712		240301_mtmg_2photons__KO_3dpi_stitched_timeconc_registered	1	KO	30	189	74206	74490	74341	240	0.635936712322232	235
				240229_mtmg_2photons__WT_3dpi_stitched_timeconc_registered	1	WT	43	90834	13.3663688442159	0.963550203602056	20.9330249307564		240301_mtmg_2photons__KO_3dpi_stitched_timeconc_registered	1	KO	40	189	74206	74490	74341	250	0.694603417630804	245
				240229_mtmg_2photons__WT_3dpi_stitched_timeconc_registered	1	WT	44	91030	53.7285604391127	0.890352005681701	29.9314808605026		240301_mtmg_2photons__KO_3dpi_stitched_timeconc_registered	1	KO	50	189	74206	74490	74341	260	0.728715269688203	255
				240229_mtmg_2photons__WT_3dpi_stitched_timeconc_registered	1	WT	45	91215	23.8694766706896	0.806017390172464	93.0045029627361		240301_mtmg_2photons__KO_3dpi_stitched_timeconc_registered	1	KO	60	189	74206	74490	74341	270	0.620021467441878	265
				240229_mtmg_2photons__WT_3dpi_stitched_timeconc_registered	1	WT	52	92757	23.1175623945834	0.987746078230774	18.4349488269661		240301_mtmg_2photons__KO_3dpi_stitched_timeconc_registered	1	KO	0	199	76980	77026	77045	160	0.963654476237001	155
				240229_mtmg_2photons__WT_3dpi_stitched_timeconc_registered	1	WT	59	94377	6.43148640017766	0.811203627479588	55.0911341408127		240301_mtmg_2photons__KO_3dpi_stitched_timeconc_registered	1	KO	10	199	76980	77026	77045	170	0.933001658342737	165
				240229_mtmg_2photons__WT_3dpi_stitched_timeconc_registered	1	WT	63	95568	33.5986528023762	0.81030477362576	35.4587762655575		240301_mtmg_2photons__KO_3dpi_stitched_timeconc_registered	1	KO	20	199	76980	77026	77045	180	0.834114264008969	175
				240229_mtmg_2photons__WT_3dpi_stitched_timeconc_registered	1	WT	71	96887	25.7899326334025	0.937081462077557	34.0992952553408		240301_mtmg_2photons__KO_3dpi_stitched_timeconc_registered	1	KO	30	199	76980	77026	77045	190	0.880892923715201	185
				240229_mtmg_2photons__WT_3dpi_stitched_timeconc_registered	1	WT	73	97378	24.3333513315371	0.938007131196046	23.7114285522321		240301_mtmg_2photons__KO_3dpi_stitched_timeconc_registered	1	KO	40	199	76980	77026	77045	200	0.84540483922728	195
				240229_mtmg_2photons__WT_3dpi_stitched_timeconc_registered	1	WT	76	98574	18.9991765143614	0.579926782857225	54.9500263054429		240301_mtmg_2photons__KO_3dpi_stitched_timeconc_registered	1	KO	50	199	76980	77026	77045	210	0.827284174543464	205
				240229_mtmg_2photons__WT_3dpi_stitched_timeconc_registered	1	WT	77	98934	6.61161865421809	0.382096544803959	92.0815374788154		240301_mtmg_2photons__KO_3dpi_stitched_timeconc_registered	1	KO	60	199	76980	77026	77045	220	0.883957608199922	215
				240229_mtmg_2photons__WT_3dpi_stitched_timeconc_registered	1	WT	83	100367	30.6895391018327	0.964886724118285	24.9360489261193		240301_mtmg_2photons__KO_3dpi_stitched_timeconc_registered	1	KO	70	199	76980	77026	77045	230	0.802233221175615	225
				240229_mtmg_2photons__WT_3dpi_stitched_timeconc_registered	1	WT	83	100412	30.7113023152156	0.89042266462989	34.7035718723656		240301_mtmg_2photons__KO_3dpi_stitched_timeconc_registered	1	KO	0	202	77274	77286	77305	90	0.851658316448118	85
				240229_mtmg_2photons__WT_3dpi_stitched_timeconc_registered	1	WT	85	102882	37.0603748842883	0.936172287839017	26.9328979723745		240301_mtmg_2photons__KO_3dpi_stitched_timeconc_registered	1	KO	10	202	77274	77286	77305	100	0.660114609048102	95
				240229_mtmg_2photons__WT_3dpi_stitched_timeconc_registered	1	WT	85	102943	29.4439806811024	0.791342930924204	32.3983832406346		240301_mtmg_2photons__KO_3dpi_stitched_timeconc_registered	1	KO	20	202	77274	77286	77305	110	-0.960195295615398	105
				240229_mtmg_2photons__WT_3dpi_stitched_timeconc_registered	1	WT	86	103090	41.8458503421974	0.583137753593166	32.980929400185		240301_mtmg_2photons__KO_3dpi_stitched_timeconc_registered	1	KO	30	202	77274	77286	77305	120	-0.881830248433774	115
				240229_mtmg_2photons__WT_3dpi_stitched_timeconc_registered	1	WT	86	103170	43.4817706884358	0.989213735468326	13.9233323167318		240301_mtmg_2photons__KO_3dpi_stitched_timeconc_registered	1	KO	0	208	78671	78685	78732	110	-0.983869910099911	105
				240229_mtmg_2photons__WT_3dpi_stitched_timeconc_registered	1	WT	87	103262	20.0074749593443	0.28610976817572	78.7452394074928		240301_mtmg_2photons__KO_3dpi_stitched_timeconc_registered	1	KO	10	208	78671	78685	78732	120	-0.789352217376335	115
				240229_mtmg_2photons__WT_3dpi_stitched_timeconc_registered	1	WT	87	103348	41.3637202420487	0.945550302502719	22.4153263144014		240301_mtmg_2photons__KO_3dpi_stitched_timeconc_registered	1	KO	20	208	78671	78685	78732	130	-0.650791373455974	125
				240229_mtmg_2photons__WT_3dpi_stitched_timeconc_registered	1	WT	91	104273	35.4976640194248	0.979739541226721	18.9917071578625		240301_mtmg_2photons__KO_3dpi_stitched_timeconc_registered	1	KO	30	208	78671	78685	78732	140	-0.620337609949427	135
				240229_mtmg_2photons__WT_3dpi_stitched_timeconc_registered	1	WT	91	104305	15.1186529153976	0.88168134304779	17.3930444353219		240301_mtmg_2photons__KO_3dpi_stitched_timeconc_registered	1	KO	40	208	78671	78685	78732	150	0.849335420726145	145
				240229_mtmg_2photons__WT_3dpi_stitched_timeconc_registered	1	WT	94	94276	45.8000917346562	0.79860876770849	37.9775131903216		240301_mtmg_2photons__KO_3dpi_stitched_timeconc_registered	1	KO	0	210	79054	79196	74601	140	-0.970142500145326	135
				240229_mtmg_2photons__WT_3dpi_stitched_timeconc_registered	1	WT	94	105052	33.1663350285378	0.550172768472766	55.2726782399036		240301_mtmg_2photons__KO_3dpi_stitched_timeconc_registered	1	KO	10	210	79054	79196	74601	150	-0.843661487732097	145
				240229_mtmg_2photons__WT_3dpi_stitched_timeconc_registered	1	WT	98	105595	23.297961452733	0.804616766916705	58.5536744747731		240301_mtmg_2photons__KO_3dpi_stitched_timeconc_registered	1	KO	20	210	79054	79196	74601	160	-0.447213595499945	155
				240229_mtmg_2photons__WT_3dpi_stitched_timeconc_registered	1	WT	98	105667	26.7163912275797	0.904059934972765	29.8474774504882		240301_mtmg_2photons__KO_3dpi_stitched_timeconc_registered	1	KO	30	210	79054	79196	74601	170	-0.575550496905316	165
				240229_mtmg_2photons__WT_3dpi_stitched_timeconc_registered	1	WT	106	106502	25.3892875643625	0.865360930805747	38.1517178371693		240301_mtmg_2photons__KO_3dpi_stitched_timeconc_registered	1	KO	40	210	79054	79196	74601	180	-0.575550496905316	175
				240229_mtmg_2photons__WT_3dpi_stitched_timeconc_registered	1	WT	106	106523	11.8901176058278	0.783721487642115	51.7852582294137		240301_mtmg_2photons__KO_3dpi_stitched_timeconc_registered	1	KO	50	210	79054	79196	74601	190	0.0310915068668155	185
				240229_mtmg_2photons__WT_3dpi_stitched_timeconc_registered	1	WT	110	107085	27.6600651534037	0.992792270962119	8.75163118456799		240301_mtmg_2photons__KO_3dpi_stitched_timeconc_registered	1	KO	60	210	79054	79196	74601	200	0.485647782490666	195
				240229_mtmg_2photons__WT_3dpi_stitched_timeconc_registered	1	WT	110	107105	35.7329862231499	0.903024103811636	15.4312559857766		240301_mtmg_2photons__KO_3dpi_stitched_timeconc_registered	1	KO	70	210	79054	79196	74601	210	0.485647782490666	205
				240229_mtmg_2photons__WT_3dpi_stitched_timeconc_registered	1	WT	111	107202	45.9211995434456	0.997230868222124	6.72374958566832		240301_mtmg_2photons__KO_3dpi_stitched_timeconc_registered	1	KO	80	210	79054	79196	74601	220	0.586753324198376	215
				240229_mtmg_2photons__WT_3dpi_stitched_timeconc_registered	1	WT	111	107287	29.5129287644701	0.866941542122007	26.8470472746995		240301_mtmg_2photons__KO_3dpi_stitched_timeconc_registered	1	KO	90	210	79054	79196	74601	230	0.878388225764683	225
				240229_mtmg_2photons__WT_3dpi_stitched_timeconc_registered	1	WT	116	107977	32.4562895434702	0.73592692672416	90.0965442307445		240301_mtmg_2photons__KO_3dpi_stitched_timeconc_registered	1	KO	100	210	79054	79196	74601	240	0.866669978554426	235
				240229_mtmg_2photons__WT_3dpi_stitched_timeconc_registered	1	WT	116	108044	55.1629356094804	0.965069236380345	20.6774394053908		240301_mtmg_2photons__KO_3dpi_stitched_timeconc_registered	1	KO	110	210	79054	79196	74601	250	0.415534248120217	245
				240229_mtmg_2photons__WT_3dpi_stitched_timeconc_registered	1	WT	124	109131	21.7642959835423	0.902870678463738	31.2700905190515		240301_mtmg_2photons__KO_3dpi_stitched_timeconc_registered	1	KO	120	210	79054	79196	74601	260	0.737504997645713	255
				240229_mtmg_2photons__WT_3dpi_stitched_timeconc_registered	1	WT	124	109144	28.5900311691453	0.954205362131416	15.8587372057305		240301_mtmg_2photons__KO_3dpi_stitched_timeconc_registered	1	KO	130	210	79054	79196	74601	270	0.681432777402889	265
				240229_mtmg_2photons__WT_3dpi_stitched_timeconc_registered	1	WT	126	109583	24.5580150000279	0.644043047079555	37.7140680168369		240301_mtmg_2photons__KO_3dpi_stitched_timeconc_registered	1	KO	140	210	79054	79196	74601	280	0.65437611869866	275
				240229_mtmg_2photons__WT_3dpi_stitched_timeconc_registered	1	WT	126	109730	26.6504810468071	0.14092547446115	29.6070964820481		240301_mtmg_2photons__KO_3dpi_stitched_timeconc_registered	1	KO	150	210	79054	79196	74601	290	0.652626553237325	285
				240229_mtmg_2photons__WT_3dpi_stitched_timeconc_registered	1	WT	128	110111	38.0583796626329	0.982003955458825	13.3042983407354		240301_mtmg_2photons__KO_3dpi_stitched_timeconc_registered	1	KO	160	210	79054	79196	74601	300	0.812220798653575	295
				240229_mtmg_2photons__WT_3dpi_stitched_timeconc_registered	1	WT	128	110229	34.8305818704683	0.905092799942275	23.1675999282272		240301_mtmg_2photons__KO_3dpi_stitched_timeconc_registered	1	KO	170	210	79054	79196	74601	310	0.779525659669491	305
				240229_mtmg_2photons__WT_3dpi_stitched_timeconc_registered	1	WT	134	111269	39.4569385857305	0.994666939136906	6.48288124853009		240301_mtmg_2photons__KO_3dpi_stitched_timeconc_registered	1	KO	0	213	79806	79879	79854	150	-0.983869910132107	145
				240229_mtmg_2photons__WT_3dpi_stitched_timeconc_registered	1	WT	134	111300	24.4378821551844	0.958159619242747	55.557772087102		240301_mtmg_2photons__KO_3dpi_stitched_timeconc_registered	1	KO	10	213	79806	79879	79854	160	-0.763386285302296	155
				240229_mtmg_2photons__WT_3dpi_stitched_timeconc_registered	1	WT	135	111472	16.3002227135834	0.764253217938271	54.462322192229		240301_mtmg_2photons__KO_3dpi_stitched_timeconc_registered	1	KO	20	213	79806	79879	79854	170	-0.97014250012393	165
				240229_mtmg_2photons__WT_3dpi_stitched_timeconc_registered	1	WT	135	111491	35.2419873753099	0.952100238115308	31.6638540832976		240301_mtmg_2photons__KO_3dpi_stitched_timeconc_registered	1	KO	30	213	79806	79879	79854	180	-0.993150604316894	175
				240229_mtmg_2photons__WT_3dpi_stitched_timeconc_registered	1	WT	136	111636	30.3103381206596	0.755875239762171	37.7618281741698		240229_mtmg_2photons__WT_3dpi_stitched_timeconc_registered	1	WT	0	83	100321	100367	100412	260	-0.759256602112607	255
				240229_mtmg_2photons__WT_3dpi_stitched_timeconc_registered	1	WT	136	111708	32.9798988761867	0.659070069585063	92.170078111385		240229_mtmg_2photons__WT_3dpi_stitched_timeconc_registered	1	WT	10	83	100321	100367	100412	270	-0.697218609542768	265
				240229_mtmg_2photons__WT_3dpi_stitched_timeconc_registered	1	WT	137	111913	22.1935381995238	0.74279365926671	39.2259116888119		240229_mtmg_2photons__WT_3dpi_stitched_timeconc_registered	1	WT	20	83	100321	100367	100412	280	-0.921561541244198	275
				240229_mtmg_2photons__WT_3dpi_stitched_timeconc_registered	1	WT	137	112001	33.2239757729514	0.185928351108189	35.1782885744772		240229_mtmg_2photons__WT_3dpi_stitched_timeconc_registered	1	WT	30	83	100321	100367	100412	290	-0.988652698145524	285
				240229_mtmg_2photons__WT_3dpi_stitched_timeconc_registered	1	WT	140	112495	33.0868529468007	0.89415624005087	29.6150560723944		240229_mtmg_2photons__WT_3dpi_stitched_timeconc_registered	1	WT	40	83	100321	100367	100412	300	-0.997154244762556	295
				240229_mtmg_2photons__WT_3dpi_stitched_timeconc_registered	1	WT	140	112627	19.7698065150749	0.157443143758877	41.1565334830937		240229_mtmg_2photons__WT_3dpi_stitched_timeconc_registered	1	WT	50	83	100321	100367	100412	310	-0.984829222768989	305
				240229_mtmg_2photons__WT_3dpi_stitched_timeconc_registered	1	WT	141	112750	39.444493329862	0.971527262663959	17.3836537220751		240229_mtmg_2photons__WT_3dpi_stitched_timeconc_registered	1	WT	60	83	100321	100367	100412	320	-0.981564775843395	315
				240229_mtmg_2photons__WT_3dpi_stitched_timeconc_registered	1	WT	141	112943	20.1589506841134	0.280715164049096	38.8617605758263		240229_mtmg_2photons__WT_3dpi_stitched_timeconc_registered	1	WT	70	83	100321	100367	100412	330	-0.992974143846353	325
				240229_mtmg_2photons__WT_3dpi_stitched_timeconc_registered	1	WT	143	113451	22.8178958479705	0.946163241540681	20.1024678301857		240229_mtmg_2photons__WT_3dpi_stitched_timeconc_registered	1	WT	80	83	100321	100367	100412	340	-0.994083254221379	335
				240229_mtmg_2photons__WT_3dpi_stitched_timeconc_registered	1	WT	143	113546	29.0070857215112	0.814357232083179	44.3492990722101		240229_mtmg_2photons__WT_3dpi_stitched_timeconc_registered	1	WT	90	83	100321	100367	100412	350	-0.998134357220178	345
				240229_mtmg_2photons__WT_3dpi_stitched_timeconc_registered	1	WT	145	113931	42.4128744064538	0.968419750709654	34.6698243427117		240229_mtmg_2photons__WT_3dpi_stitched_timeconc_registered	1	WT	100	83	100321	100367	100412	360	-0.999880946427606	355
				240229_mtmg_2photons__WT_3dpi_stitched_timeconc_registered	1	WT	145	114100	40.0516255986657	0.923415321196151	27.5945649200093		240229_mtmg_2photons__WT_3dpi_stitched_timeconc_registered	1	WT	110	83	100321	100367	100412	370	-0.999949495216918	365
				240229_mtmg_2photons__WT_3dpi_stitched_timeconc_registered	1	WT	147	114620	2.30400000000009	1	NaN		240229_mtmg_2photons__WT_3dpi_stitched_timeconc_registered	1	WT	120	83	100321	100367	100412	380	-0.997879600364868	375
				240229_mtmg_2photons__WT_3dpi_stitched_timeconc_registered	1	WT	147	114631	6.50628296120845	0.957596317459346	NaN		240229_mtmg_2photons__WT_3dpi_stitched_timeconc_registered	1	WT	130	83	100321	100367	100412	390	-0.989898105173248	385
				240229_mtmg_2photons__WT_3dpi_stitched_timeconc_registered	1	WT	152	115686	21.6269644023372	0.678441001940299	81.9825029168886		240229_mtmg_2photons__WT_3dpi_stitched_timeconc_registered	1	WT	140	83	100321	100367	100412	400	-0.990631655000078	395
				240229_mtmg_2photons__WT_3dpi_stitched_timeconc_registered	1	WT	152	115695	11.8691572030215	0.306925235061054	147.528807709152		240229_mtmg_2photons__WT_3dpi_stitched_timeconc_registered	1	WT	150	83	100321	100367	100412	410	-0.993879817898546	405
				240229_mtmg_2photons__WT_3dpi_stitched_timeconc_registered	1	WT	154	116015	43.4263454417204	0.373239775000087	7.73520659352865		240229_mtmg_2photons__WT_3dpi_stitched_timeconc_registered	1	WT	160	83	100321	100367	100412	420	-0.993347819310221	415
				240229_mtmg_2photons__WT_3dpi_stitched_timeconc_registered	1	WT	154	116054	44.2912833781769	0.912157665729397	34.8821240374831		240229_mtmg_2photons__WT_3dpi_stitched_timeconc_registered	1	WT	170	83	100321	100367	100412	430	-0.990887824688341	425
				240229_mtmg_2photons__WT_3dpi_stitched_timeconc_registered	1	WT	155	116490	23.8740392684226	0.866925076993256	43.8532298217274		240229_mtmg_2photons__WT_3dpi_stitched_timeconc_registered	1	WT	180	83	100321	100367	100412	440	-0.989725446792329	435
				240229_mtmg_2photons__WT_3dpi_stitched_timeconc_registered	1	WT	155	116690	47.4359142491972	0.917147837996225	26.035659792731		240229_mtmg_2photons__WT_3dpi_stitched_timeconc_registered	1	WT	190	83	100321	100367	100412	450	-0.993462641601021	445
				240229_mtmg_2photons__WT_3dpi_stitched_timeconc_registered	1	WT	165	119193	28.3094590916718	0.781328798739329	57.5613313462672		240229_mtmg_2photons__WT_3dpi_stitched_timeconc_registered	1	WT	200	83	100321	100367	100412	460	-0.994788783930551	455
				240229_mtmg_2photons__WT_3dpi_stitched_timeconc_registered	1	WT	165	119241	25.8985400552539	0.622141788973043	54.6533220114263		240229_mtmg_2photons__WT_3dpi_stitched_timeconc_registered	1	WT	0	85	102738	102943	102882	90	NA	85
				240229_mtmg_2photons__WT_3dpi_stitched_timeconc_registered	1	WT	171	120326	55.2034600861379	0.936273697503812	36.3047834845665		240229_mtmg_2photons__WT_3dpi_stitched_timeconc_registered	1	WT	10	85	102738	102943	102882	100	-0.989075431480183	95
				240229_mtmg_2photons__WT_3dpi_stitched_timeconc_registered	1	WT	171	120409	64.4020407184487	0.980368601177302	15.0475262278666		240229_mtmg_2photons__WT_3dpi_stitched_timeconc_registered	1	WT	20	85	102738	102943	102882	110	-0.984623266046637	105
				240229_mtmg_2photons__WT_3dpi_stitched_timeconc_registered	1	WT	178	121619	14.8470330820401	0.60515340602835	43.8349630968722		240229_mtmg_2photons__WT_3dpi_stitched_timeconc_registered	1	WT	30	85	102738	102943	102882	120	-0.993263804600557	115
				240229_mtmg_2photons__WT_3dpi_stitched_timeconc_registered	1	WT	178	121757	28.5723785526116	0.45055647827059	35.6102868739055		240229_mtmg_2photons__WT_3dpi_stitched_timeconc_registered	1	WT	40	85	102738	102943	102882	130	-0.961459771691491	125
				240229_mtmg_2photons__WT_3dpi_stitched_timeconc_registered	1	WT	179	122293	36.6801413647155	0.986274936801969	14.9662555880062		240229_mtmg_2photons__WT_3dpi_stitched_timeconc_registered	1	WT	50	85	102738	102943	102882	140	-0.970622431901324	135
				240229_mtmg_2photons__WT_3dpi_stitched_timeconc_registered	1	WT	179	122376	19.6037150214409	0.830291305863497	52.0042716660968		240229_mtmg_2photons__WT_3dpi_stitched_timeconc_registered	1	WT	60	85	102738	102943	102882	150	-0.976736854867163	145
				240229_mtmg_2photons__WT_3dpi_stitched_timeconc_registered	1	WT	183	123173	16.6635776545747	0.176254781578859	96.6948536529366		240229_mtmg_2photons__WT_3dpi_stitched_timeconc_registered	1	WT	70	85	102738	102943	102882	160	-0.983602547435538	155
				240229_mtmg_2photons__WT_3dpi_stitched_timeconc_registered	1	WT	183	123262	29.1014793233643	0.853086431302298	33.5681631211014		240229_mtmg_2photons__WT_3dpi_stitched_timeconc_registered	1	WT	80	85	102738	102943	102882	170	-0.988238474698154	165
				240229_mtmg_2photons__WT_3dpi_stitched_timeconc_registered	1	WT	197	123760	36.9803600459988	0.683749158678528	52.2101003161321		240229_mtmg_2photons__WT_3dpi_stitched_timeconc_registered	1	WT	90	85	102738	102943	102882	180	-0.990598586728552	175
				240229_mtmg_2photons__WT_3dpi_stitched_timeconc_registered	1	WT	197	123852	32.7683295086933	0.968139611362077	20.421938475736		240229_mtmg_2photons__WT_3dpi_stitched_timeconc_registered	1	WT	100	85	102738	102943	102882	190	-0.993426539874889	185
				240229_mtmg_2photons__WT_3dpi_stitched_timeconc_registered	1	WT	187	124074	13.2342653930772	0.709296011368103	36.8570391972789		240229_mtmg_2photons__WT_3dpi_stitched_timeconc_registered	1	WT	110	85	102738	102943	102882	200	-0.993193168478553	195
				240229_mtmg_2photons__WT_3dpi_stitched_timeconc_registered	1	WT	187	124133	12.4796274430672	0.833846831684644	43.8455929365882		240229_mtmg_2photons__WT_3dpi_stitched_timeconc_registered	1	WT	120	85	102738	102943	102882	210	-0.993271480027359	205
				240229_mtmg_2photons__WT_3dpi_stitched_timeconc_registered	1	WT	194	125332	26.1416121425671	0.88321823086885	72.8575205281632		240229_mtmg_2photons__WT_3dpi_stitched_timeconc_registered	1	WT	0	86	103029	103170	103090	220	-0.919145030018059	215
				240229_mtmg_2photons__WT_3dpi_stitched_timeconc_registered	1	WT	194	125370	38.0943509790496	0.718695224745748	43.7242962926556		240229_mtmg_2photons__WT_3dpi_stitched_timeconc_registered	1	WT	10	86	103029	103170	103090	230	-0.994505452921408	225
				240229_mtmg_2photons__WT_3dpi_stitched_timeconc_registered	1	WT	200	125890	41.2014104298202	0.983697882364613	8.41350976432333		240229_mtmg_2photons__WT_3dpi_stitched_timeconc_registered	1	WT	20	86	103029	103170	103090	240	-0.980885841932138	235
				240229_mtmg_2photons__WT_3dpi_stitched_timeconc_registered	1	WT	200	123324	36.6467553752093	0.862856531497699	25.872377172397		240229_mtmg_2photons__WT_3dpi_stitched_timeconc_registered	1	WT	30	86	103029	103170	103090	250	-0.999899416616121	245
				240229_mtmg_2photons__WT_3dpi_stitched_timeconc_registered	1	WT	1	80324	25.2318243618133	0.713656359609429	87.0779181660563		240229_mtmg_2photons__WT_3dpi_stitched_timeconc_registered	1	WT	40	86	103029	103170	103090	260	-0.992359305825316	255
				240229_mtmg_2photons__WT_3dpi_stitched_timeconc_registered	1	WT	1	80350	34.961373537841	0.799700560365383	48.595925646544		240229_mtmg_2photons__WT_3dpi_stitched_timeconc_registered	1	WT	50	86	103029	103170	103090	270	-0.994403891618486	265
				240229_mtmg_2photons__WT_3dpi_stitched_timeconc_registered	1	WT	9	81866	7.2805696637129	0.0745900435041403	124.107535558395		240229_mtmg_2photons__WT_3dpi_stitched_timeconc_registered	1	WT	60	86	103029	103170	103090	280	-0.996580712595702	275
				240229_mtmg_2photons__WT_3dpi_stitched_timeconc_registered	1	WT	9	81853	18.7619328237118	0.65079910126008	103.493156653724		240229_mtmg_2photons__WT_3dpi_stitched_timeconc_registered	1	WT	70	86	103029	103170	103090	290	-0.996207393726115	285
				240229_mtmg_2photons__WT_3dpi_stitched_timeconc_registered	1	WT	13	82757	23.3000652681293	0.895742080963703	10.7373474544725		240229_mtmg_2photons__WT_3dpi_stitched_timeconc_registered	1	WT	80	86	103029	103170	103090	300	-0.990164008631806	295
				240229_mtmg_2photons__WT_3dpi_stitched_timeconc_registered	1	WT	13	82725	5.99658196930867	0.83958840484488	8.85501705329675		240229_mtmg_2photons__WT_3dpi_stitched_timeconc_registered	1	WT	90	86	103029	103170	103090	310	-0.990127946135236	305
				240229_mtmg_2photons__WT_3dpi_stitched_timeconc_registered	1	WT	17	83657	48.4771569648931	0.937691951364597	30.5401564389964		240229_mtmg_2photons__WT_3dpi_stitched_timeconc_registered	1	WT	100	86	103029	103170	103090	320	-0.990343833350381	315
				240229_mtmg_2photons__WT_3dpi_stitched_timeconc_registered	1	WT	17	83821	31.0552754827201	0.919568693368275	25.5185193066849		240229_mtmg_2photons__WT_3dpi_stitched_timeconc_registered	1	WT	110	86	103029	103170	103090	330	-0.985793454141512	325
				240229_mtmg_2photons__WT_3dpi_stitched_timeconc_registered	1	WT	19	84306	53.4819431980408	0.977102110394613	12.7696043236234		240229_mtmg_2photons__WT_3dpi_stitched_timeconc_registered	1	WT	120	86	103029	103170	103090	340	-0.987082143411099	335
				240229_mtmg_2photons__WT_3dpi_stitched_timeconc_registered	1	WT	19	84372	72.0373105421471	0.997000888165053	8.9039333619357		240229_mtmg_2photons__WT_3dpi_stitched_timeconc_registered	1	WT	130	86	103029	103170	103090	350	-0.98774709894008	345
				240229_mtmg_2photons__WT_3dpi_stitched_timeconc_registered	1	WT	20	84589	22.2106562212795	0.895732609709136	40.2031187484519		240229_mtmg_2photons__WT_3dpi_stitched_timeconc_registered	1	WT	140	86	103029	103170	103090	360	-0.988511082041281	355
				240229_mtmg_2photons__WT_3dpi_stitched_timeconc_registered	1	WT	20	84474	29.0864126503086	0.915476617606024	25.8475314205013		240229_mtmg_2photons__WT_3dpi_stitched_timeconc_registered	1	WT	150	86	103029	103170	103090	370	-0.988889522779996	365
				240229_mtmg_2photons__WT_3dpi_stitched_timeconc_registered	1	WT	26	85330	39.679712270776	0.95488103860211	27.1849550847413		240229_mtmg_2photons__WT_3dpi_stitched_timeconc_registered	1	WT	160	86	103029	103170	103090	380	-0.987587846407374	375
				240229_mtmg_2photons__WT_3dpi_stitched_timeconc_registered	1	WT	26	85429	24.6392734055343	0.251083684022548	19.1233667633031		240229_mtmg_2photons__WT_3dpi_stitched_timeconc_registered	1	WT	170	86	103029	103170	103090	390	-0.988282858314122	385
				240229_mtmg_2photons__WT_3dpi_stitched_timeconc_registered	1	WT	29	86134	29.3995986728154	0.977600409046152	19.1562409871289		240229_mtmg_2photons__WT_3dpi_stitched_timeconc_registered	1	WT	180	86	103029	103170	103090	400	-0.987242896738919	395
				240229_mtmg_2photons__WT_3dpi_stitched_timeconc_registered	1	WT	29	86153	24.0022312361387	0.927913733544972	22.0256964845163		240229_mtmg_2photons__WT_3dpi_stitched_timeconc_registered	1	WT	190	86	103029	103170	103090	410	-0.986084972426546	405
				240229_mtmg_2photons__WT_3dpi_stitched_timeconc_registered	1	WT	30	86380	24.4593005205791	0.978200356908839	17.662927807872		240229_mtmg_2photons__WT_3dpi_stitched_timeconc_registered	1	WT	0	87	103242	103348	103262	180	-0.997520450095716	175
				240229_mtmg_2photons__WT_3dpi_stitched_timeconc_registered	1	WT	30	86397	9.88009314427008	0.881678485426624	30.6301023575949		240229_mtmg_2photons__WT_3dpi_stitched_timeconc_registered	1	WT	10	87	103242	103348	103262	190	-0.998274373174996	185
				240229_mtmg_2photons__WT_3dpi_stitched_timeconc_registered	1	WT	32	86924	28.0704744638296	0.977267405077592	12.9203101107132		240229_mtmg_2photons__WT_3dpi_stitched_timeconc_registered	1	WT	20	87	103242	103348	103262	200	-0.952925780013262	195
				240229_mtmg_2photons__WT_3dpi_stitched_timeconc_registered	1	WT	32	86983	26.3938902692014	0.695051929768785	63.1690879610828		240229_mtmg_2photons__WT_3dpi_stitched_timeconc_registered	1	WT	30	87	103242	103348	103262	210	-0.9694746433171	205
				240229_mtmg_2photons__WT_3dpi_stitched_timeconc_registered	1	WT	33	87143	13.7559283263556	0.343295574785794	48.3610613489258		240229_mtmg_2photons__WT_3dpi_stitched_timeconc_registered	1	WT	40	87	103242	103348	103262	220	0.245282919865258	215
				240229_mtmg_2photons__WT_3dpi_stitched_timeconc_registered	1	WT	33	87264	13.2740503402094	0.332725245008175	35.3935909203156		240229_mtmg_2photons__WT_3dpi_stitched_timeconc_registered	1	WT	50	87	103242	103348	103262	230	0.278810194863957	225
				240229_mtmg_2photons__WT_3dpi_stitched_timeconc_registered	1	WT	34	87408	22.1699429043998	0.503240403561528	78.6126903970292		240229_mtmg_2photons__WT_3dpi_stitched_timeconc_registered	1	WT	60	87	103242	103348	103262	240	-0.983082206304572	235
				240229_mtmg_2photons__WT_3dpi_stitched_timeconc_registered	1	WT	34	87455	9.65657383454933	0.875747746056959	37.6260204856406		240229_mtmg_2photons__WT_3dpi_stitched_timeconc_registered	1	WT	70	87	103242	103348	103262	250	-0.985078466322595	245
				240229_mtmg_2photons__WT_3dpi_stitched_timeconc_registered	1	WT	35	87527	25.607200585159	0.965728136851296	20.1553715418626		240229_mtmg_2photons__WT_3dpi_stitched_timeconc_registered	1	WT	80	87	103242	103348	103262	260	-0.977949654886938	255
				240229_mtmg_2photons__WT_3dpi_stitched_timeconc_registered	1	WT	35	87628	24.521307098621	0.413893571379103	32.9879276342268		240229_mtmg_2photons__WT_3dpi_stitched_timeconc_registered	1	WT	0	91	104243	104305	104273	70	-0.688749461914692	65
				240229_mtmg_2photons__WT_3dpi_stitched_timeconc_registered	1	WT	37	88169	49.0998145919545	0.959289892450991	14.3022387318785		240229_mtmg_2photons__WT_3dpi_stitched_timeconc_registered	1	WT	10	91	104243	104305	104273	80	-0.791721305358575	75
				240229_mtmg_2photons__WT_3dpi_stitched_timeconc_registered	1	WT	37	88321	42.2392697292195	0.731930281392479	38.4613489563004		240229_mtmg_2photons__WT_3dpi_stitched_timeconc_registered	1	WT	20	91	104243	104305	104273	90	-0.804087244923143	85
				240229_mtmg_2photons__WT_3dpi_stitched_timeconc_registered	1	WT	39	88850	39.9102372782702	0.948120873895595	18.0801105328931		240229_mtmg_2photons__WT_3dpi_stitched_timeconc_registered	1	WT	30	91	104243	104305	104273	100	-0.825800981873527	95
				240229_mtmg_2photons__WT_3dpi_stitched_timeconc_registered	1	WT	39	89023	43.3033307021828	0.933905978566127	41.6498731977193		240229_mtmg_2photons__WT_3dpi_stitched_timeconc_registered	1	WT	40	91	104243	104305	104273	110	-0.866422991340427	105
				240229_mtmg_2photons__WT_3dpi_stitched_timeconc_registered	1	WT	42	90560	29.2047016431082	0.802561429769222	50.6365949618345		240229_mtmg_2photons__WT_3dpi_stitched_timeconc_registered	1	WT	50	91	104243	104305	104273	120	-0.911384292845807	115
				240229_mtmg_2photons__WT_3dpi_stitched_timeconc_registered	1	WT	42	90581	15.621675303207	0.989300037849878	6.36077679306837		240229_mtmg_2photons__WT_3dpi_stitched_timeconc_registered	1	WT	0	94	104825	105052	94276	50	-0.992277876713672	45
				240229_mtmg_2photons__WT_3dpi_stitched_timeconc_registered	1	WT	43	90838	15.621675303207	0.989300037849878	6.36077679306837		240229_mtmg_2photons__WT_3dpi_stitched_timeconc_registered	1	WT	10	94	104825	105052	94276	60	0.834976094732409	55
				240229_mtmg_2photons__WT_3dpi_stitched_timeconc_registered	1	WT	43	90890	16.6735591731067	0.929371569230455	51.2129714831022		240229_mtmg_2photons__WT_3dpi_stitched_timeconc_registered	1	WT	20	94	104825	105052	94276	70	0.195763787856425	65
				240229_mtmg_2photons__WT_3dpi_stitched_timeconc_registered	1	WT	44	91106	32.8023634282978	0.83809656281461	35.7842020609371		240229_mtmg_2photons__WT_3dpi_stitched_timeconc_registered	1	WT	30	94	104825	105052	94276	80	-0.591305841236034	75
				240229_mtmg_2photons__WT_3dpi_stitched_timeconc_registered	1	WT	44	91193	47.2582675275873	0.950285442561443	38.0544786281316		240229_mtmg_2photons__WT_3dpi_stitched_timeconc_registered	1	WT	40	94	104825	105052	94276	90	-0.815690358408717	85
				240229_mtmg_2photons__WT_3dpi_stitched_timeconc_registered	1	WT	45	91398	41.3839610361668	0.426097418652957	45.1322662383914		240229_mtmg_2photons__WT_3dpi_stitched_timeconc_registered	1	WT	50	94	104825	105052	94276	100	-0.837749190527404	95
				240229_mtmg_2photons__WT_3dpi_stitched_timeconc_registered	1	WT	45	91511	44.6314523770756	0.927290466014804	21.5395720117123		240229_mtmg_2photons__WT_3dpi_stitched_timeconc_registered	1	WT	0	98	105533	105595	105667	250	-0.804724130284074	245
				240229_mtmg_2photons__WT_3dpi_stitched_timeconc_registered	1	WT	52	92835	37.2283206791194	0.901982113610675	33.1708091736239		240229_mtmg_2photons__WT_3dpi_stitched_timeconc_registered	1	WT	10	98	105533	105595	105667	260	-0.999970071193143	255
				240229_mtmg_2photons__WT_3dpi_stitched_timeconc_registered	1	WT	52	92868	37.2283206791194	0.901982113610675	33.1708091736239		240229_mtmg_2photons__WT_3dpi_stitched_timeconc_registered	1	WT	20	98	105533	105595	105667	270	-0.999970071193143	265
				240229_mtmg_2photons__WT_3dpi_stitched_timeconc_registered	1	WT	59	94478	42.460183833471	0.882216365325075	38.2472624942086		240229_mtmg_2photons__WT_3dpi_stitched_timeconc_registered	1	WT	30	98	105533	105595	105667	280	-0.999414991337306	275
				240229_mtmg_2photons__WT_3dpi_stitched_timeconc_registered	1	WT	59	94703	33.9966352892384	0.895038610052869	24.2828983487305		240229_mtmg_2photons__WT_3dpi_stitched_timeconc_registered	1	WT	40	98	105533	105595	105667	290	-0.992441183032707	285
				240229_mtmg_2photons__WT_3dpi_stitched_timeconc_registered	1	WT	63	95584	40.5510506937803	0.935115062937382	13.4354902611286		240229_mtmg_2photons__WT_3dpi_stitched_timeconc_registered	1	WT	50	98	105533	105595	105667	300	-0.887357017734345	295
				240229_mtmg_2photons__WT_3dpi_stitched_timeconc_registered	1	WT	63	95631	21.7457244932346	0.665472984549685	47.8497192320153		240229_mtmg_2photons__WT_3dpi_stitched_timeconc_registered	1	WT	60	98	105533	105595	105667	310	-0.936784165067905	305
				240229_mtmg_2photons__WT_3dpi_stitched_timeconc_registered	1	WT	71	96988	48.8636497744686	0.096610060965678	31.7164078884095		240229_mtmg_2photons__WT_3dpi_stitched_timeconc_registered	1	WT	70	98	105533	105595	105667	320	-0.97484959109106	315
				240229_mtmg_2photons__WT_3dpi_stitched_timeconc_registered	1	WT	71	97102	43.1874028238869	0.930151519057053	33.053290799035		240229_mtmg_2photons__WT_3dpi_stitched_timeconc_registered	1	WT	80	98	105533	105595	105667	330	-0.979805179475198	325
				240229_mtmg_2photons__WT_3dpi_stitched_timeconc_registered	1	WT	73	97413	24.4954132365574	0.562705614733619	31.4912282776812		240229_mtmg_2photons__WT_3dpi_stitched_timeconc_registered	1	WT	90	98	105533	105595	105667	340	-0.984597256224378	335
				240229_mtmg_2photons__WT_3dpi_stitched_timeconc_registered	1	WT	73	97513	31.0145698693563	0.87761461636785	43.4825730076009		240229_mtmg_2photons__WT_3dpi_stitched_timeconc_registered	1	WT	100	98	105533	105595	105667	350	-0.987931642273383	345
				240229_mtmg_2photons__WT_3dpi_stitched_timeconc_registered	1	WT	76	98664	34.9249086214419	0.767991222707333	78.0020011619949		240229_mtmg_2photons__WT_3dpi_stitched_timeconc_registered	1	WT	110	98	105533	105595	105667	360	-0.992178681978669	355
				240229_mtmg_2photons__WT_3dpi_stitched_timeconc_registered	1	WT	76	98808	28.2774719705521	0.615857518009961	29.0346232121976		240229_mtmg_2photons__WT_3dpi_stitched_timeconc_registered	1	WT	0	106	106474	106523	106502	340	-0.989949493661168	335
				240229_mtmg_2photons__WT_3dpi_stitched_timeconc_registered	1	WT	77	98988	17.9878706215213	0.702697994294138	57.3290881728345		240229_mtmg_2photons__WT_3dpi_stitched_timeconc_registered	1	WT	10	106	106474	106523	106502	350	-0.999997138356186	345
				240229_mtmg_2photons__WT_3dpi_stitched_timeconc_registered	1	WT	77	99061	13.0085011427476	0.730586534089375	27.537464954687		240229_mtmg_2photons__WT_3dpi_stitched_timeconc_registered	1	WT	20	106	106474	106523	106502	360	-0.999945498935338	355
				240315_mtmg_2photons_KO_3dpi_stitched_timeconc_registered	2	KO	5	137810	24.8247324779157	0.642613729841827	46.7866900763186		240229_mtmg_2photons__WT_3dpi_stitched_timeconc_registered	1	WT	30	106	106474	106523	106502	370	-0.998904660659717	365
				240315_mtmg_2photons_KO_3dpi_stitched_timeconc_registered	2	KO	6	138140	38.0827554261139	0.592034143521753	68.5995375674338		240229_mtmg_2photons__WT_3dpi_stitched_timeconc_registered	1	WT	40	106	106474	106523	106502	380	-0.999131220128769	375
				240315_mtmg_2photons_KO_3dpi_stitched_timeconc_registered	2	KO	9	138668	11.4368168184453	0.659250445482296	35.6157710145923		240229_mtmg_2photons__WT_3dpi_stitched_timeconc_registered	1	WT	50	106	106474	106523	106502	390	-0.999790871405575	385
				240315_mtmg_2photons_KO_3dpi_stitched_timeconc_registered	2	KO	10	180429	18.0958568139141	0.479448474560878	44.7677565957014		240229_mtmg_2photons__WT_3dpi_stitched_timeconc_registered	1	WT	60	106	106474	106523	106502	400	-0.998992537093196	395
				240315_mtmg_2photons_KO_3dpi_stitched_timeconc_registered	2	KO	11	138951	15.9798839692147	0.486783172339532	42.7801045780148		240229_mtmg_2photons__WT_3dpi_stitched_timeconc_registered	1	WT	70	106	106474	106523	106502	410	-0.999333458235843	405
				240315_mtmg_2photons_KO_3dpi_stitched_timeconc_registered	2	KO	12	138993	22.8983649775196	0.973223960190096	13.2777429292669		240229_mtmg_2photons__WT_3dpi_stitched_timeconc_registered	1	WT	80	106	106474	106523	106502	420	-0.999333458235843	415
				240315_mtmg_2photons_KO_3dpi_stitched_timeconc_registered	2	KO	17	139697	34.4617197418294	0.949650347788279	32.2483140622229		240229_mtmg_2photons__WT_3dpi_stitched_timeconc_registered	1	WT	0	110	107071	107085	107105	410	-0.999085796360381	405
				240315_mtmg_2photons_KO_3dpi_stitched_timeconc_registered	2	KO	19	139972	51.379801961266	0.981637476267274	15.4575643802393		240229_mtmg_2photons__WT_3dpi_stitched_timeconc_registered	1	WT	10	110	107071	107085	107105	420	-0.931705050333798	415
				240315_mtmg_2photons_KO_3dpi_stitched_timeconc_registered	2	KO	21	140234	33.6865410944294	0.79929815050746	44.0771789895992		240229_mtmg_2photons__WT_3dpi_stitched_timeconc_registered	1	WT	20	110	107071	107085	107105	430	-0.940821243426813	425
				240315_mtmg_2photons_KO_3dpi_stitched_timeconc_registered	2	KO	25	140858	38.7658768930052	0.938656326991849	35.2400742292233		240229_mtmg_2photons__WT_3dpi_stitched_timeconc_registered	1	WT	30	110	107071	107085	107105	440	-0.964722325081606	435
				240315_mtmg_2photons_KO_3dpi_stitched_timeconc_registered	2	KO	27	141252	35.9757932997585	0.428967921075063	25.9115844256861		240229_mtmg_2photons__WT_3dpi_stitched_timeconc_registered	1	WT	40	110	107071	107085	107105	450	-0.979393772962447	445
				240315_mtmg_2photons_KO_3dpi_stitched_timeconc_registered	2	KO	29	141547	28.1261279324345	0.962317676449015	27.3296505456987		240229_mtmg_2photons__WT_3dpi_stitched_timeconc_registered	1	WT	50	110	107071	107085	107105	460	-0.982778951311891	455
				240315_mtmg_2photons_KO_3dpi_stitched_timeconc_registered	2	KO	30	141679	19.8943625524603	0.892353426653901	79.3146888338543		240229_mtmg_2photons__WT_3dpi_stitched_timeconc_registered	1	WT	0	111	107168	107202	107287	190	-0.884711779127355	185
				240315_mtmg_2photons_KO_3dpi_stitched_timeconc_registered	2	KO	31	141925	37.1632178579373	0.986461885277625	12.527403044815		240229_mtmg_2photons__WT_3dpi_stitched_timeconc_registered	1	WT	10	111	107168	107202	107287	200	-0.966860839585219	195
				240315_mtmg_2photons_KO_3dpi_stitched_timeconc_registered	2	KO	32	142031	42.3280613975564	0.927788978247303	27.137524288755		240229_mtmg_2photons__WT_3dpi_stitched_timeconc_registered	1	WT	20	111	107168	107202	107287	210	-0.971687023909084	205
				240315_mtmg_2photons_KO_3dpi_stitched_timeconc_registered	2	KO	33	142217	55.7378196299685	0.965641571449527	22.9700458787787		240229_mtmg_2photons__WT_3dpi_stitched_timeconc_registered	1	WT	30	111	107168	107202	107287	220	-0.991949779603849	215
				240315_mtmg_2photons_KO_3dpi_stitched_timeconc_registered	2	KO	35	142992	17.2780717630929	0.554232960129809	15.6549381808793		240229_mtmg_2photons__WT_3dpi_stitched_timeconc_registered	1	WT	40	111	107168	107202	107287	230	-0.999999011618059	225
				240315_mtmg_2photons_KO_3dpi_stitched_timeconc_registered	2	KO	36	143040	32.2457918719973	0.956797973737223	17.8076784310762		240229_mtmg_2photons__WT_3dpi_stitched_timeconc_registered	1	WT	50	111	107168	107202	107287	240	-0.996434394657876	235
				240315_mtmg_2photons_KO_3dpi_stitched_timeconc_registered	2	KO	39	143325	60.6777849877537	0.98284611322753	13.89138425891		240229_mtmg_2photons__WT_3dpi_stitched_timeconc_registered	1	WT	60	111	107168	107202	107287	250	-0.997322753847037	245
				240315_mtmg_2photons_KO_3dpi_stitched_timeconc_registered	2	KO	44	145065	13.0174093799851	0.743656345456207	60.8961328733525		240229_mtmg_2photons__WT_3dpi_stitched_timeconc_registered	1	WT	70	111	107168	107202	107287	260	-0.996195756014549	255
				240315_mtmg_2photons_KO_3dpi_stitched_timeconc_registered	2	KO	46	147475	25.6274583985198	0.907260817301153	38.3126801366846		240229_mtmg_2photons__WT_3dpi_stitched_timeconc_registered	1	WT	80	111	107168	107202	107287	270	-0.996686029898717	265
				240315_mtmg_2photons_KO_3dpi_stitched_timeconc_registered	2	KO	48	147756	16.8165802032073	0.724468848660015	39.8284614754891		240229_mtmg_2photons__WT_3dpi_stitched_timeconc_registered	1	WT	90	111	107168	107202	107287	280	-0.996162361537204	275
				240315_mtmg_2photons_KO_3dpi_stitched_timeconc_registered	2	KO	49	147822	20.4107461525399	0.535920890063347	50.1375897330985		240229_mtmg_2photons__WT_3dpi_stitched_timeconc_registered	1	WT	100	111	107168	107202	107287	290	-0.996207850881597	285
				240315_mtmg_2photons_KO_3dpi_stitched_timeconc_registered	2	KO	54	148765	20.8499312483635	0.0378870725151609	35.6516102752791		240229_mtmg_2photons__WT_3dpi_stitched_timeconc_registered	1	WT	110	111	107168	107202	107287	300	-0.996439024527846	295
				240315_mtmg_2photons_KO_3dpi_stitched_timeconc_registered	2	KO	57	149696	54.0794190529256	0.983179124812888	16.2762264964067		240229_mtmg_2photons__WT_3dpi_stitched_timeconc_registered	1	WT	120	111	107168	107202	107287	310	-0.99616675519211	305
				240315_mtmg_2photons_KO_3dpi_stitched_timeconc_registered	2	KO	61	150561	47.420191594856	0.970946595953748	21.4257476516894		240229_mtmg_2photons__WT_3dpi_stitched_timeconc_registered	1	WT	130	111	107168	107202	107287	320	-0.996412256969065	315
				240315_mtmg_2photons_KO_3dpi_stitched_timeconc_registered	2	KO	62	150776	17.8058657935564	0.0829840407827242	80.9220612308749		240229_mtmg_2photons__WT_3dpi_stitched_timeconc_registered	1	WT	140	111	107168	107202	107287	330	-0.99707851570265	325
				240315_mtmg_2photons_KO_3dpi_stitched_timeconc_registered	2	KO	63	151039	23.4899712976758	0.841575120894351	36.8286998271177		240229_mtmg_2photons__WT_3dpi_stitched_timeconc_registered	1	WT	150	111	107168	107202	107287	340	-0.997103982191981	335
				240315_mtmg_2photons_KO_3dpi_stitched_timeconc_registered	2	KO	65	151409	42.272903757788	0.93094729935727	28.4687576917582		240229_mtmg_2photons__WT_3dpi_stitched_timeconc_registered	1	WT	0	116	107951	108044	107977	150	-0.998995535266841	145
				240315_mtmg_2photons_KO_3dpi_stitched_timeconc_registered	2	KO	66	151610	29.8933006554338	0.856788473913829	38.8820133266114		240229_mtmg_2photons__WT_3dpi_stitched_timeconc_registered	1	WT	10	116	107951	108044	107977	160	-0.97381325285302	155
				240315_mtmg_2photons_KO_3dpi_stitched_timeconc_registered	2	KO	67	151984	33.2521547870662	0.979035622150442	12.4567777130087		240229_mtmg_2photons__WT_3dpi_stitched_timeconc_registered	1	WT	20	116	107951	108044	107977	170	-0.965616660553515	165
				240315_mtmg_2photons_KO_3dpi_stitched_timeconc_registered	2	KO	68	152307	33.982326035079	0.797397597897098	74.4507002501297		240229_mtmg_2photons__WT_3dpi_stitched_timeconc_registered	1	WT	30	116	107951	108044	107977	180	0.909108254204767	175
				240315_mtmg_2photons_KO_3dpi_stitched_timeconc_registered	2	KO	69	152562	34.2464111357444	0.0506133522680927	16.9745262412961		240229_mtmg_2photons__WT_3dpi_stitched_timeconc_registered	1	WT	40	116	107951	108044	107977	190	0.952322195372948	185
				240315_mtmg_2photons_KO_3dpi_stitched_timeconc_registered	2	KO	70	152799	38.9440494306283	0.816762562901084	48.2578201288919		240229_mtmg_2photons__WT_3dpi_stitched_timeconc_registered	1	WT	50	116	107951	108044	107977	200	0.950610508739877	195
				240315_mtmg_2photons_KO_3dpi_stitched_timeconc_registered	2	KO	71	153005	22.9642278982894	0.86527043666285	50.8737629337108		240229_mtmg_2photons__WT_3dpi_stitched_timeconc_registered	1	WT	60	116	107951	108044	107977	210	0.993798094588771	205
				240315_mtmg_2photons_KO_3dpi_stitched_timeconc_registered	2	KO	72	153073	64.9786238478614	0.978831443946184	28.0960109839336		240229_mtmg_2photons__WT_3dpi_stitched_timeconc_registered	1	WT	70	116	107951	108044	107977	220	0.987493935301813	215
				240315_mtmg_2photons_KO_3dpi_stitched_timeconc_registered	2	KO	76	153860	42.2554349049536	0.946297284016485	17.8429136124353		240229_mtmg_2photons__WT_3dpi_stitched_timeconc_registered	1	WT	0	124	109084	109131	109144	110	-0.977259496805688	105
				240315_mtmg_2photons_KO_3dpi_stitched_timeconc_registered	2	KO	78	154339	34.4475561651691	0.965953814363064	27.4470553968339		240229_mtmg_2photons__WT_3dpi_stitched_timeconc_registered	1	WT	10	124	109084	109131	109144	120	-0.999389283083587	115
				240315_mtmg_2photons_KO_3dpi_stitched_timeconc_registered	2	KO	80	154655	34.4526026702027	0.872548342938981	36.7779716746081		240229_mtmg_2photons__WT_3dpi_stitched_timeconc_registered	1	WT	20	124	109084	109131	109144	130	-0.999603489278623	125
				240315_mtmg_2photons_KO_3dpi_stitched_timeconc_registered	2	KO	82	157886	21.7979652092989	0.933040853440187	33.295480384421		240229_mtmg_2photons__WT_3dpi_stitched_timeconc_registered	1	WT	30	124	109084	109131	109144	140	-0.996762992923781	135
				240315_mtmg_2photons_KO_3dpi_stitched_timeconc_registered	2	KO	83	158214	19.8097027965492	0.282500032572371	36.1977292564276		240229_mtmg_2photons__WT_3dpi_stitched_timeconc_registered	1	WT	40	124	109084	109131	109144	150	-0.984105825578522	145
				240315_mtmg_2photons_KO_3dpi_stitched_timeconc_registered	2	KO	85	158577	23.3037360392957	0.888311675660738	50.0264367820831		240229_mtmg_2photons__WT_3dpi_stitched_timeconc_registered	1	WT	0	126	109484	109730	109583	130	0.97230237480426	125
				240315_mtmg_2photons_KO_3dpi_stitched_timeconc_registered	2	KO	87	159059	3.18766150984234	0.972153799722576	NaN		240229_mtmg_2photons__WT_3dpi_stitched_timeconc_registered	1	WT	10	126	109484	109730	109583	140	0.994966066241599	135
				240315_mtmg_2photons_KO_3dpi_stitched_timeconc_registered	2	KO	88	159182	9.63773590803848	0.342107842273333	89.3158332808111		240229_mtmg_2photons__WT_3dpi_stitched_timeconc_registered	1	WT	20	126	109484	109730	109583	150	-0.659891150548994	145
				240315_mtmg_2photons_KO_3dpi_stitched_timeconc_registered	2	KO	90	159437	26.1263854201824	0.733254907293858	30.2851850631237		240229_mtmg_2photons__WT_3dpi_stitched_timeconc_registered	1	WT	30	126	109484	109730	109583	160	-0.953582665134144	155
				240315_mtmg_2photons_KO_3dpi_stitched_timeconc_registered	2	KO	96	160804	43.9279285804315	0.974938383141729	14.921124438968		240229_mtmg_2photons__WT_3dpi_stitched_timeconc_registered	1	WT	40	126	109484	109730	109583	170	-0.357571793212884	165
				240315_mtmg_2photons_KO_3dpi_stitched_timeconc_registered	2	KO	97	161035	39.5864658805008	0.96912895930363	16.8890830108283		240229_mtmg_2photons__WT_3dpi_stitched_timeconc_registered	1	WT	50	126	109484	109730	109583	180	-0.644323638174682	175
				240315_mtmg_2photons_KO_3dpi_stitched_timeconc_registered	2	KO	98	161129	4.42239412966419	0.645996040980944	62.1935951941488		240229_mtmg_2photons__WT_3dpi_stitched_timeconc_registered	1	WT	60	126	109484	109730	109583	190	-0.869815833985754	185
				240315_mtmg_2photons_KO_3dpi_stitched_timeconc_registered	2	KO	99	161411	4.42239412966419	0.645996040980944	62.1935951941488		240229_mtmg_2photons__WT_3dpi_stitched_timeconc_registered	1	WT	70	126	109484	109730	109583	200	-0.85417444605485	195
				240315_mtmg_2photons_KO_3dpi_stitched_timeconc_registered	2	KO	101	161582	51.2467646114681	0.981997506324472	15.3068877986176		240229_mtmg_2photons__WT_3dpi_stitched_timeconc_registered	1	WT	80	126	109484	109730	109583	210	-0.881301997151076	205
				240315_mtmg_2photons_KO_3dpi_stitched_timeconc_registered	2	KO	103	161857	22.3772465060884	0.503901022994471	58.9708930654368		240229_mtmg_2photons__WT_3dpi_stitched_timeconc_registered	1	WT	90	126	109484	109730	109583	220	-0.901368490816343	215
				240315_mtmg_2photons_KO_3dpi_stitched_timeconc_registered	2	KO	104	161930	21.2515005465543	0.974601493923738	21.9869664347981		240229_mtmg_2photons__WT_3dpi_stitched_timeconc_registered	1	WT	100	126	109484	109730	109583	230	-0.862873416564205	225
				240315_mtmg_2photons_KO_3dpi_stitched_timeconc_registered	2	KO	105	162020	27.9421420375528	0.765411329247165	57.7445149475673		240229_mtmg_2photons__WT_3dpi_stitched_timeconc_registered	1	WT	110	126	109484	109730	109583	240	-0.876194118273002	235
				240315_mtmg_2photons_KO_3dpi_stitched_timeconc_registered	2	KO	106	162081	31.5649511270089	0.952285120729573	28.5598651461356		240229_mtmg_2photons__WT_3dpi_stitched_timeconc_registered	1	WT	120	126	109484	109730	109583	250	-0.889834056728171	245
				240315_mtmg_2photons_KO_3dpi_stitched_timeconc_registered	2	KO	107	162275	30.5159458839023	0.292231000326423	30.6976656677486		240229_mtmg_2photons__WT_3dpi_stitched_timeconc_registered	1	WT	130	126	109484	109730	109583	260	-0.943970830941971	255
				240315_mtmg_2photons_KO_3dpi_stitched_timeconc_registered	2	KO	108	162481	26.1894414543697	0.946110436937481	23.848687438629		240229_mtmg_2photons__WT_3dpi_stitched_timeconc_registered	1	WT	140	126	109484	109730	109583	270	-0.940909675854587	265
				240315_mtmg_2photons_KO_3dpi_stitched_timeconc_registered	2	KO	109	162590	26.6457173950398	0.986684411471102	7.53366396912066		240229_mtmg_2photons__WT_3dpi_stitched_timeconc_registered	1	WT	150	126	109484	109730	109583	280	-0.950402530979255	275
				240315_mtmg_2photons_KO_3dpi_stitched_timeconc_registered	2	KO	112	163971	30.4712584601645	0.742673829799856	29.9809092152603		240229_mtmg_2photons__WT_3dpi_stitched_timeconc_registered	1	WT	160	126	109484	109730	109583	290	-0.955429119989695	285
				240315_mtmg_2photons_KO_3dpi_stitched_timeconc_registered	2	KO	114	164216	22.846203481212	0.858947892211844	14.3285587289857		240229_mtmg_2photons__WT_3dpi_stitched_timeconc_registered	1	WT	170	126	109484	109730	109583	300	-0.955670089192857	295
				240315_mtmg_2photons_KO_3dpi_stitched_timeconc_registered	2	KO	115	164542	38.3216910181406	0.98591787761536	21.0647797444447		240229_mtmg_2photons__WT_3dpi_stitched_timeconc_registered	1	WT	180	126	109484	109730	109583	310	-0.956767617218486	305
				240315_mtmg_2photons_KO_3dpi_stitched_timeconc_registered	2	KO	116	164807	24.8326439034913	0.0898345226701264	23.3579873352105		240229_mtmg_2photons__WT_3dpi_stitched_timeconc_registered	1	WT	190	126	109484	109730	109583	320	-0.957684459077092	315
				240315_mtmg_2photons_KO_3dpi_stitched_timeconc_registered	2	KO	117	165054	9.43135695259663	0.497036292454364	32.2734647245395		240229_mtmg_2photons__WT_3dpi_stitched_timeconc_registered	1	WT	200	126	109484	109730	109583	330	-0.957417076929595	325
				240315_mtmg_2photons_KO_3dpi_stitched_timeconc_registered	2	KO	119	165415	43.5471225046241	0.943109296153489	31.7619488796918		240229_mtmg_2photons__WT_3dpi_stitched_timeconc_registered	1	WT	210	126	109484	109730	109583	340	-0.95392501474623	335
				240315_mtmg_2photons_KO_3dpi_stitched_timeconc_registered	2	KO	120	165501	23.9418294132028	0.891490372386904	35.1278444020688		240229_mtmg_2photons__WT_3dpi_stitched_timeconc_registered	1	WT	220	126	109484	109730	109583	350	-0.945909091598663	345
				240315_mtmg_2photons_KO_3dpi_stitched_timeconc_registered	2	KO	122	166018	23.4855340117633	0.521794180261643	54.2395520073108		240229_mtmg_2photons__WT_3dpi_stitched_timeconc_registered	1	WT	230	126	109484	109730	109583	360	-0.9227820558926	355
				240315_mtmg_2photons_KO_3dpi_stitched_timeconc_registered	2	KO	124	166433	33.2014972863817	0.90650938753714	44.3763764423624		240229_mtmg_2photons__WT_3dpi_stitched_timeconc_registered	1	WT	240	126	109484	109730	109583	370	-0.902077604144677	365
				240315_mtmg_2photons_KO_3dpi_stitched_timeconc_registered	2	KO	126	166865	14.0954686847423	0.975588757436448	8.8474190275796		240229_mtmg_2photons__WT_3dpi_stitched_timeconc_registered	1	WT	250	126	109484	109730	109583	380	-0.868141415924797	375
				240315_mtmg_2photons_KO_3dpi_stitched_timeconc_registered	2	KO	127	167304	29.3543632453102	0.963127143918038	21.392405220975		240229_mtmg_2photons__WT_3dpi_stitched_timeconc_registered	1	WT	260	126	109484	109730	109583	390	-0.829079605005718	385
				240315_mtmg_2photons_KO_3dpi_stitched_timeconc_registered	2	KO	128	167386	32.0616619113775	0.992958748455656	11.1021529063054		240229_mtmg_2photons__WT_3dpi_stitched_timeconc_registered	1	WT	270	126	109484	109730	109583	400	-0.766885599454284	395
				240315_mtmg_2photons_KO_3dpi_stitched_timeconc_registered	2	KO	129	167508	21.342635770421	0.956511331061749	30.6945056521533		240229_mtmg_2photons__WT_3dpi_stitched_timeconc_registered	1	WT	0	128	110084	110229	110111	270	0.995197410874679	265
				240315_mtmg_2photons_KO_3dpi_stitched_timeconc_registered	2	KO	130	167659	56.4799161178331	0.995189893179157	8.12517696514626		240229_mtmg_2photons__WT_3dpi_stitched_timeconc_registered	1	WT	10	128	110084	110229	110111	280	-0.999909012587352	275
				240315_mtmg_2photons_KO_3dpi_stitched_timeconc_registered	2	KO	132	167929	41.9535310840952	0.906450119315677	35.1620647702134		240229_mtmg_2photons__WT_3dpi_stitched_timeconc_registered	1	WT	20	128	110084	110229	110111	290	-0.987741504070567	285
				240315_mtmg_2photons_KO_3dpi_stitched_timeconc_registered	2	KO	134	168265	7.20040930461931	0.971938371597511	32.7264740750541		240229_mtmg_2photons__WT_3dpi_stitched_timeconc_registered	1	WT	30	128	110084	110229	110111	300	-0.970528148611229	295
				240315_mtmg_2photons_KO_3dpi_stitched_timeconc_registered	2	KO	135	168304	11.9297179254336	0.98096421609784	24.5719785247591		240229_mtmg_2photons__WT_3dpi_stitched_timeconc_registered	1	WT	40	128	110084	110229	110111	310	-0.970728187599745	305
				240315_mtmg_2photons_KO_3dpi_stitched_timeconc_registered	2	KO	136	168427	17.4961914141041	0.521349780228729	48.6820983804439		240229_mtmg_2photons__WT_3dpi_stitched_timeconc_registered	1	WT	50	128	110084	110229	110111	320	-0.9804346507428	315
				240315_mtmg_2photons_KO_3dpi_stitched_timeconc_registered	2	KO	137	168558	17.4961914141041	0.521349780228729	48.6820983804439		240229_mtmg_2photons__WT_3dpi_stitched_timeconc_registered	1	WT	60	128	110084	110229	110111	330	-0.984165483166157	325
				240315_mtmg_2photons_KO_3dpi_stitched_timeconc_registered	2	KO	138	168856	19.85490327145	0.959130368021017	12.0619314892847		240229_mtmg_2photons__WT_3dpi_stitched_timeconc_registered	1	WT	70	128	110084	110229	110111	340	-0.987379751312724	335
				240315_mtmg_2photons_KO_3dpi_stitched_timeconc_registered	2	KO	139	168912	26.6265753991428	0.62614020165491	47.5533076087714		240229_mtmg_2photons__WT_3dpi_stitched_timeconc_registered	1	WT	0	134	111241	111300	111269	230	-0.967716329292621	225
				240315_mtmg_2photons_KO_3dpi_stitched_timeconc_registered	2	KO	141	169749	39.2210979738839	0.43720324671012	28.3963979531327		240229_mtmg_2photons__WT_3dpi_stitched_timeconc_registered	1	WT	10	134	111241	111300	111269	240	-0.991442282273051	235
				240315_mtmg_2photons_KO_3dpi_stitched_timeconc_registered	2	KO	143	169992	7.2299269447819	0.862530571792596	30.4075906106389		240229_mtmg_2photons__WT_3dpi_stitched_timeconc_registered	1	WT	0	135	111458	111472	111491	410	-0.985356305472568	405
				240315_mtmg_2photons_KO_3dpi_stitched_timeconc_registered	2	KO	145	170580	13.5902060950793	0.135972629527341	65.2256090265402		240229_mtmg_2photons__WT_3dpi_stitched_timeconc_registered	1	WT	10	135	111458	111472	111491	420	-0.999989283436842	415
				240315_mtmg_2photons_KO_3dpi_stitched_timeconc_registered	2	KO	147	170982	22.0609455325803	0.797952557492815	48.5742349955489		240229_mtmg_2photons__WT_3dpi_stitched_timeconc_registered	1	WT	20	135	111458	111472	111491	430	-0.964530708608695	425
				240315_mtmg_2photons_KO_3dpi_stitched_timeconc_registered	2	KO	148	171123	26.4004774899245	0.748499920001958	69.384981214189		240229_mtmg_2photons__WT_3dpi_stitched_timeconc_registered	1	WT	30	135	111458	111472	111491	440	-0.987482290483209	435
				240315_mtmg_2photons_KO_3dpi_stitched_timeconc_registered	2	KO	149	171335	21.1571226382428	0.695835958207402	38.5729184958623		240229_mtmg_2photons__WT_3dpi_stitched_timeconc_registered	1	WT	40	135	111458	111472	111491	450	-0.989705819423134	445
				240315_mtmg_2photons_KO_3dpi_stitched_timeconc_registered	2	KO	150	171687	29.1355088589377	0.331985706471887	33.1053127960489		240229_mtmg_2photons__WT_3dpi_stitched_timeconc_registered	1	WT	50	135	111458	111472	111491	460	-0.995341781158078	455
				240315_mtmg_2photons_KO_3dpi_stitched_timeconc_registered	2	KO	151	171937	14.0819345878257	0.748495405302469	58.068936254442		240229_mtmg_2photons__WT_3dpi_stitched_timeconc_registered	1	WT	0	136	111514	111708	111636	40	-0.997054485504288	35
				240315_mtmg_2photons_KO_3dpi_stitched_timeconc_registered	2	KO	152	172275	25.2476263860571	0.882864330678282	39.0441515684093		240229_mtmg_2photons__WT_3dpi_stitched_timeconc_registered	1	WT	10	136	111514	111708	111636	50	-0.942990333648291	45
				240315_mtmg_2photons_KO_3dpi_stitched_timeconc_registered	2	KO	153	172399	44.9589076911668	0.91151652058055	36.9394692530728		240229_mtmg_2photons__WT_3dpi_stitched_timeconc_registered	1	WT	20	136	111514	111708	111636	60	-0.99721665980738	55
				240315_mtmg_2photons_KO_3dpi_stitched_timeconc_registered	2	KO	154	172610	16.9726238669622	0.591297402595832	71.3187099248848		240229_mtmg_2photons__WT_3dpi_stitched_timeconc_registered	1	WT	30	136	111514	111708	111636	70	-0.994096427195648	65
				240315_mtmg_2photons_KO_3dpi_stitched_timeconc_registered	2	KO	157	173821	32.7778711692242	0.943958463295268	34.1521045147482		240229_mtmg_2photons__WT_3dpi_stitched_timeconc_registered	1	WT	40	136	111514	111708	111636	80	-0.993182395653213	75
				240315_mtmg_2photons_KO_3dpi_stitched_timeconc_registered	2	KO	158	173838	39.2502108672754	0.935759590035346	45.6129128945484		240229_mtmg_2photons__WT_3dpi_stitched_timeconc_registered	1	WT	50	136	111514	111708	111636	90	-0.9960499093274	85
				240315_mtmg_2photons_KO_3dpi_stitched_timeconc_registered	2	KO	160	174416	12.9005984431464	0.381305349345117	61.6927589100272		240229_mtmg_2photons__WT_3dpi_stitched_timeconc_registered	1	WT	60	136	111514	111708	111636	100	-0.996875273587321	95
				240315_mtmg_2photons_KO_3dpi_stitched_timeconc_registered	2	KO	161	174447	12.9005984431464	0.381305349345117	61.6927589100272		240229_mtmg_2photons__WT_3dpi_stitched_timeconc_registered	1	WT	70	136	111514	111708	111636	110	-0.938270136204013	105
				240315_mtmg_2photons_KO_3dpi_stitched_timeconc_registered	2	KO	162	174698	12.9005984431464	0.381305349345117	61.6927589100272		240229_mtmg_2photons__WT_3dpi_stitched_timeconc_registered	1	WT	80	136	111514	111708	111636	120	-0.626312264677612	115
				240315_mtmg_2photons_KO_3dpi_stitched_timeconc_registered	2	KO	165	175653	7.7996776221309	0.582923665010671	51.3401917584875		240229_mtmg_2photons__WT_3dpi_stitched_timeconc_registered	1	WT	90	136	111514	111708	111636	130	-0.937158083010908	125
				240315_mtmg_2photons_KO_3dpi_stitched_timeconc_registered	2	KO	166	175819	24.7052378399188	0.313030842137481	38.2964201507079		240229_mtmg_2photons__WT_3dpi_stitched_timeconc_registered	1	WT	0	137	111871	112001	111913	300	-0.960564264388216	295
				240315_mtmg_2photons_KO_3dpi_stitched_timeconc_registered	2	KO	167	175964	30.8905424010182	0.573725589772478	50.289156937318		240229_mtmg_2photons__WT_3dpi_stitched_timeconc_registered	1	WT	10	137	111871	112001	111913	310	-0.969305637490525	305
				240315_mtmg_2photons_KO_3dpi_stitched_timeconc_registered	2	KO	168	176165	36.9355611442257	0.974667166297084	16.8940153925742		240229_mtmg_2photons__WT_3dpi_stitched_timeconc_registered	1	WT	20	137	111871	112001	111913	320	-0.862375063497734	315
				240315_mtmg_2photons_KO_3dpi_stitched_timeconc_registered	2	KO	171	176888	16.1023408663039	0.400491985598321	20.1536685477954		240229_mtmg_2photons__WT_3dpi_stitched_timeconc_registered	1	WT	30	137	111871	112001	111913	330	-0.872143041094881	325
				240315_mtmg_2photons_KO_3dpi_stitched_timeconc_registered	2	KO	173	177224	31.0113788889383	0.94261106134341	50.3121280721704		240229_mtmg_2photons__WT_3dpi_stitched_timeconc_registered	1	WT	40	137	111871	112001	111913	340	-0.888344300097427	335
				240315_mtmg_2photons_KO_3dpi_stitched_timeconc_registered	2	KO	174	177369	36.612263390569	0.991268164808693	16.2379594066188		240229_mtmg_2photons__WT_3dpi_stitched_timeconc_registered	1	WT	50	137	111871	112001	111913	350	-0.68627168006839	345
				240315_mtmg_2photons_KO_3dpi_stitched_timeconc_registered	2	KO	176	177692	7.13058029446908	0.583769667117475	94.2988631478731		240229_mtmg_2photons__WT_3dpi_stitched_timeconc_registered	1	WT	60	137	111871	112001	111913	360	-0.739930185865913	355
				240315_mtmg_2photons_KO_3dpi_stitched_timeconc_registered	2	KO	177	177849	23.0463916959299	0.294696786183692	50.0361365779852		240229_mtmg_2photons__WT_3dpi_stitched_timeconc_registered	1	WT	70	137	111871	112001	111913	370	-0.956401263245142	365
				240315_mtmg_2photons_KO_3dpi_stitched_timeconc_registered	2	KO	179	178212	25.2057859117079	0.466479005723149	12.5650351562321		240229_mtmg_2photons__WT_3dpi_stitched_timeconc_registered	1	WT	80	137	111871	112001	111913	380	-0.990957607165225	375
				240315_mtmg_2photons_KO_3dpi_stitched_timeconc_registered	2	KO	172	177134	15.3768584754079	0.901440342809324	27.2907460300035		240229_mtmg_2photons__WT_3dpi_stitched_timeconc_registered	1	WT	90	137	111871	112001	111913	390	-0.968832018314705	385
				240315_mtmg_2photons_KO_3dpi_stitched_timeconc_registered	2	KO	180	178684	47.9626908871123	0.943567272888584	13.5672033007032		240229_mtmg_2photons__WT_3dpi_stitched_timeconc_registered	1	WT	100	137	111871	112001	111913	400	-0.793610814480076	395
				240315_mtmg_2photons_KO_3dpi_stitched_timeconc_registered	2	KO	181	178924	18.3474976652138	0.143055908698959	78.451578180852		240229_mtmg_2photons__WT_3dpi_stitched_timeconc_registered	1	WT	110	137	111871	112001	111913	410	-0.801501428483024	405
				240315_mtmg_2photons_KO_3dpi_stitched_timeconc_registered	2	KO	182	178959	18.3474976652138	0.143055908698959	78.451578180852		240229_mtmg_2photons__WT_3dpi_stitched_timeconc_registered	1	WT	120	137	111871	112001	111913	420	-0.7319352957326	415
				240315_mtmg_2photons_KO_3dpi_stitched_timeconc_registered	2	KO	183	179162	78.1377675841724	0.998586941825658	5.51916005415584		240229_mtmg_2photons__WT_3dpi_stitched_timeconc_registered	1	WT	130	137	111871	112001	111913	430	-0.675496838445291	425
				240315_mtmg_2photons_KO_3dpi_stitched_timeconc_registered	2	KO	184	179975	16.5138979301856	0.672435868914401	40.7580533119829		240229_mtmg_2photons__WT_3dpi_stitched_timeconc_registered	1	WT	140	137	111871	112001	111913	440	-0.591538510412439	435
				240315_mtmg_2photons_KO_3dpi_stitched_timeconc_registered	2	KO	185	180602	18.7624763123129	0.788443305711697	35.1837261646359		240229_mtmg_2photons__WT_3dpi_stitched_timeconc_registered	1	WT	150	137	111871	112001	111913	450	-0.450497314449124	445
				240315_mtmg_2photons_KO_3dpi_stitched_timeconc_registered	2	KO	186	180709	31.4386672073698	0.766590746211864	29.567568849629		240229_mtmg_2photons__WT_3dpi_stitched_timeconc_registered	1	WT	160	137	111871	112001	111913	460	-0.358874764446485	455
				240315_mtmg_2photons_KO_3dpi_stitched_timeconc_registered	2	KO	188	180911	26.5487076429675	0.0136312047929247	21.2688278641289		240229_mtmg_2photons__WT_3dpi_stitched_timeconc_registered	1	WT	0	140	112379	112495	112627	160	-0.988570040136157	155
				240315_mtmg_2photons_KO_3dpi_stitched_timeconc_registered	2	KO	189	181043	20.2179755081559	0.0872940626166589	46.0239871764099		240229_mtmg_2photons__WT_3dpi_stitched_timeconc_registered	1	WT	10	140	112379	112495	112627	170	-0.999890818437354	165
				240315_mtmg_2photons_KO_3dpi_stitched_timeconc_registered	2	KO	191	181784	17.8120494732442	0.728308366218011	52.3385768538703		240229_mtmg_2photons__WT_3dpi_stitched_timeconc_registered	1	WT	20	140	112379	112495	112627	180	-0.999244683779642	175
				240315_mtmg_2photons_KO_3dpi_stitched_timeconc_registered	2	KO	192	182178	21.0450503676043	0.891810801354967	30.3487413065568		240229_mtmg_2photons__WT_3dpi_stitched_timeconc_registered	1	WT	30	140	112379	112495	112627	190	-0.99965096422301	185
				240315_mtmg_2photons_KO_3dpi_stitched_timeconc_registered	2	KO	193	182341	31.400456160178	0.339988985440797	5.5268138357008		240229_mtmg_2photons__WT_3dpi_stitched_timeconc_registered	1	WT	40	140	112379	112495	112627	200	-0.982537357638324	195
				240315_mtmg_2photons_KO_3dpi_stitched_timeconc_registered	2	KO	195	182883	16.3851073282848	0.964117428532934	20.6148085928251		240229_mtmg_2photons__WT_3dpi_stitched_timeconc_registered	1	WT	50	140	112379	112495	112627	210	-0.997058809940741	205
				240315_mtmg_2photons_KO_3dpi_stitched_timeconc_registered	2	KO	197	183363	16.6604659251991	0.15491087109401	66.4867111787965		240229_mtmg_2photons__WT_3dpi_stitched_timeconc_registered	1	WT	60	140	112379	112495	112627	220	-0.994059147575334	215
				240315_mtmg_2photons_KO_3dpi_stitched_timeconc_registered	2	KO	198	183631	12.758390683377	0.0491102314259556	55.7860811465803		240229_mtmg_2photons__WT_3dpi_stitched_timeconc_registered	1	WT	70	140	112379	112495	112627	230	-0.992481687764112	225
				240315_mtmg_2photons_KO_3dpi_stitched_timeconc_registered	2	KO	199	183900	41.2558338288484	0.668947798348263	19.2306803834185		240229_mtmg_2photons__WT_3dpi_stitched_timeconc_registered	1	WT	80	140	112379	112495	112627	240	-0.997627726909139	235
				240315_mtmg_2photons_KO_3dpi_stitched_timeconc_registered	2	KO	200	184407	15.8404733322745	0.479577567783248	68.0280460868055		240229_mtmg_2photons__WT_3dpi_stitched_timeconc_registered	1	WT	90	140	112379	112495	112627	250	-0.997454712905957	245
				240315_mtmg_2photons_KO_3dpi_stitched_timeconc_registered	2	KO	0	136738	20.7370808824357	0.592561704786904	43.7585613562931		240229_mtmg_2photons__WT_3dpi_stitched_timeconc_registered	1	WT	100	140	112379	112495	112627	260	-0.994708651911244	255
				240315_mtmg_2photons_KO_3dpi_stitched_timeconc_registered	2	KO	1	136855	11.6769054509051	0.670733697859179	34.0375409791574		240229_mtmg_2photons__WT_3dpi_stitched_timeconc_registered	1	WT	110	140	112379	112495	112627	270	-0.993643792116319	265
				240315_mtmg_2photons_KO_3dpi_stitched_timeconc_registered	2	KO	2	137170	14.6064852400239	0.864055902296814	49.2075413866597		240229_mtmg_2photons__WT_3dpi_stitched_timeconc_registered	1	WT	120	140	112379	112495	112627	280	-0.993739013443227	275
				240315_mtmg_2photons_KO_3dpi_stitched_timeconc_registered	2	KO	3	137314	11.6853781044365	0.780206401072452	15.3063798819246		240229_mtmg_2photons__WT_3dpi_stitched_timeconc_registered	1	WT	130	140	112379	112495	112627	290	-0.990274001620754	285
				240315_mtmg_2photons_KO_3dpi_stitched_timeconc_registered	2	KO	4	137429	1.8432	1	0		240229_mtmg_2photons__WT_3dpi_stitched_timeconc_registered	1	WT	140	140	112379	112495	112627	300	-0.99339044639576	295
				240315_mtmg_2photons_KO_3dpi_stitched_timeconc_registered	2	KO	7	138302	1.8432	1	0		240229_mtmg_2photons__WT_3dpi_stitched_timeconc_registered	1	WT	150	140	112379	112495	112627	310	-0.99496855492605	305
				240315_mtmg_2photons_KO_3dpi_stitched_timeconc_registered	2	KO	8	138481	1.8432	1	0		240229_mtmg_2photons__WT_3dpi_stitched_timeconc_registered	1	WT	160	140	112379	112495	112627	320	-0.992179295371861	315
				240315_mtmg_2photons_KO_3dpi_stitched_timeconc_registered	2	KO	13	139040	1.8432	1	0		240229_mtmg_2photons__WT_3dpi_stitched_timeconc_registered	1	WT	170	140	112379	112495	112627	330	-0.994017562476069	325
				240315_mtmg_2photons_KO_3dpi_stitched_timeconc_registered	2	KO	14	139122	1.8432	1	0		240229_mtmg_2photons__WT_3dpi_stitched_timeconc_registered	1	WT	180	140	112379	112495	112627	340	-0.995042949404472	335
				240315_mtmg_2photons_KO_3dpi_stitched_timeconc_registered	2	KO	15	139407	13.3577312252211	0.750818542966193	101.160236462198		240229_mtmg_2photons__WT_3dpi_stitched_timeconc_registered	1	WT	0	141	112686	112750	112943	70	-0.997766646999542	65
				240315_mtmg_2photons_KO_3dpi_stitched_timeconc_registered	2	KO	16	139517	21.6859627217625	0.79539207633959	42.4015457496418		240229_mtmg_2photons__WT_3dpi_stitched_timeconc_registered	1	WT	10	141	112686	112750	112943	80	-0.999986577091307	75
				240315_mtmg_2photons_KO_3dpi_stitched_timeconc_registered	2	KO	18	139777	39.3601051785078	0.969972996311176	17.5661013377615		240229_mtmg_2photons__WT_3dpi_stitched_timeconc_registered	1	WT	20	141	112686	112750	112943	90	-0.998864965972159	85
				240315_mtmg_2photons_KO_3dpi_stitched_timeconc_registered	2	KO	20	140033	15.2650096635385	0.658183844014361	71.8474296887055		240229_mtmg_2photons__WT_3dpi_stitched_timeconc_registered	1	WT	30	141	112686	112750	112943	100	-0.996624204934794	95
				240315_mtmg_2photons_KO_3dpi_stitched_timeconc_registered	2	KO	22	140276	9.12066363253548	0.753147041008657	111.144982946703		240229_mtmg_2photons__WT_3dpi_stitched_timeconc_registered	1	WT	40	141	112686	112750	112943	110	-0.995827656488018	105
				240315_mtmg_2photons_KO_3dpi_stitched_timeconc_registered	2	KO	24	140549	8.21112076131534	0.478404482480219	29.0686378769337		240229_mtmg_2photons__WT_3dpi_stitched_timeconc_registered	1	WT	50	141	112686	112750	112943	120	-0.998630881014644	115
				240315_mtmg_2photons_KO_3dpi_stitched_timeconc_registered	2	KO	26	141038	27.1013341350111	0.904155569882229	22.368083916084		240229_mtmg_2photons__WT_3dpi_stitched_timeconc_registered	1	WT	60	141	112686	112750	112943	130	-0.998958383257592	125
				240315_mtmg_2photons_KO_3dpi_stitched_timeconc_registered	2	KO	34	142513	3.2533002078311	0.973333206125819	NaN		240229_mtmg_2photons__WT_3dpi_stitched_timeconc_registered	1	WT	70	141	112686	112750	112943	140	-0.999733248403649	135
				240315_mtmg_2photons_KO_3dpi_stitched_timeconc_registered	2	KO	37	143095	37.039540134933	0.985069742299731	12.3028541067405		240229_mtmg_2photons__WT_3dpi_stitched_timeconc_registered	1	WT	80	141	112686	112750	112943	150	-0.999989272334892	145
				240315_mtmg_2photons_KO_3dpi_stitched_timeconc_registered	2	KO	38	140418	34.4689780146413	0.911661261109892	27.5091173198783		240229_mtmg_2photons__WT_3dpi_stitched_timeconc_registered	1	WT	90	141	112686	112750	112943	160	-0.998816993894598	155
				240315_mtmg_2photons_KO_3dpi_stitched_timeconc_registered	2	KO	40	143404	29.176351425283	0.887310171356507	27.6519153551539		240229_mtmg_2photons__WT_3dpi_stitched_timeconc_registered	1	WT	100	141	112686	112750	112943	170	-0.999595222798163	165
				240315_mtmg_2photons_KO_3dpi_stitched_timeconc_registered	2	KO	41	143642	28.6379951754342	0.901727782850577	24.4007646064194		240229_mtmg_2photons__WT_3dpi_stitched_timeconc_registered	1	WT	110	141	112686	112750	112943	180	-0.99894504760774	175
				240315_mtmg_2photons_KO_3dpi_stitched_timeconc_registered	2	KO	42	143751	19.4435537359121	0.856721660781552	37.9165699332898		240229_mtmg_2photons__WT_3dpi_stitched_timeconc_registered	1	WT	120	141	112686	112750	112943	190	-0.99874906831878	185
				240315_mtmg_2photons_KO_3dpi_stitched_timeconc_registered	2	KO	45	145234	11.7725790399694	0.990498693361635	7.95161546286957		240229_mtmg_2photons__WT_3dpi_stitched_timeconc_registered	1	WT	130	141	112686	112750	112943	200	-0.987504671360373	195
				240315_mtmg_2photons_KO_3dpi_stitched_timeconc_registered	2	KO	47	147659	21.5515701308231	0.502844154987754	31.8886378075576		240229_mtmg_2photons__WT_3dpi_stitched_timeconc_registered	1	WT	140	141	112686	112750	112943	210	-0.990375809032491	205
				240315_mtmg_2photons_KO_3dpi_stitched_timeconc_registered	2	KO	50	147891	18.4148153321965	0.672420030832181	35.6115708291408		240229_mtmg_2photons__WT_3dpi_stitched_timeconc_registered	1	WT	150	141	112686	112750	112943	220	-0.991863139868787	215
				240315_mtmg_2photons_KO_3dpi_stitched_timeconc_registered	2	KO	51	147954	10.6664827428562	0.325787698818533	73.2836798226763		240229_mtmg_2photons__WT_3dpi_stitched_timeconc_registered	1	WT	160	141	112686	112750	112943	230	-0.991640297764759	225
				240315_mtmg_2photons_KO_3dpi_stitched_timeconc_registered	2	KO	52	148096	19.2331941986481	0.861819703598737	54.3274003332698		240229_mtmg_2photons__WT_3dpi_stitched_timeconc_registered	1	WT	0	143	113359	113451	113546	150	-0.955779008779179	145
				240315_mtmg_2photons_KO_3dpi_stitched_timeconc_registered	2	KO	53	148220	26.9990394299698	0.114637047948741	53.9332570421624		240229_mtmg_2photons__WT_3dpi_stitched_timeconc_registered	1	WT	10	143	113359	113451	113546	160	-0.982083908989021	155
				240315_mtmg_2photons_KO_3dpi_stitched_timeconc_registered	2	KO	55	149267	36.8135294748414	0.924565034335872	43.1804047334011		240229_mtmg_2photons__WT_3dpi_stitched_timeconc_registered	1	WT	20	143	113359	113451	113546	170	-0.958099397384651	165
				240315_mtmg_2photons_KO_3dpi_stitched_timeconc_registered	2	KO	56	149339	36.8135294748414	0.924565034335872	43.1804047334011		240229_mtmg_2photons__WT_3dpi_stitched_timeconc_registered	1	WT	30	143	113359	113451	113546	180	-0.994127206542281	175
				240315_mtmg_2photons_KO_3dpi_stitched_timeconc_registered	2	KO	59	149869	0	NaN	NaN		240229_mtmg_2photons__WT_3dpi_stitched_timeconc_registered	1	WT	40	143	113359	113451	113546	190	-0.997493204826787	185
				240315_mtmg_2photons_KO_3dpi_stitched_timeconc_registered	2	KO	60	150176	25.6355035721292	0.849338271315379	29.4800710096771		240229_mtmg_2photons__WT_3dpi_stitched_timeconc_registered	1	WT	50	143	113359	113451	113546	200	-0.998256037848703	195
				240315_mtmg_2photons_KO_3dpi_stitched_timeconc_registered	2	KO	64	151145	32.3957614277302	0.965735395956765	17.3805804310001		240229_mtmg_2photons__WT_3dpi_stitched_timeconc_registered	1	WT	60	143	113359	113451	113546	210	-0.998711712352019	205
				240315_mtmg_2photons_KO_3dpi_stitched_timeconc_registered	2	KO	73	153127	26.7789368592346	0.795278559270701	34.2714997017308		240229_mtmg_2photons__WT_3dpi_stitched_timeconc_registered	1	WT	70	143	113359	113451	113546	220	-0.991953155888749	215
				240315_mtmg_2photons_KO_3dpi_stitched_timeconc_registered	2	KO	74	153545	25.1044751958542	0.757310329886873	21.0176189287597		240229_mtmg_2photons__WT_3dpi_stitched_timeconc_registered	1	WT	80	143	113359	113451	113546	230	-0.941811719495335	225
				240315_mtmg_2photons_KO_3dpi_stitched_timeconc_registered	2	KO	75	153689	19.9259211460144	0.57297932251294	74.9999999960488		240229_mtmg_2photons__WT_3dpi_stitched_timeconc_registered	1	WT	90	143	113359	113451	113546	240	-0.933135396506906	235
				240315_mtmg_2photons_KO_3dpi_stitched_timeconc_registered	2	KO	77	153937	25.2801936271572	0.893646404419239	43.3260630177239		240229_mtmg_2photons__WT_3dpi_stitched_timeconc_registered	1	WT	100	143	113359	113451	113546	250	-0.916381114506257	245
				240315_mtmg_2photons_KO_3dpi_stitched_timeconc_registered	2	KO	79	154455	22.7471369616661	0.846413198139413	32.838313139889		240229_mtmg_2photons__WT_3dpi_stitched_timeconc_registered	1	WT	110	143	113359	113451	113546	260	-0.921268652509861	255
				240315_mtmg_2photons_KO_3dpi_stitched_timeconc_registered	2	KO	81	154780	38.3226125835643	0.701959614705154	46.0027332959102		240229_mtmg_2photons__WT_3dpi_stitched_timeconc_registered	1	WT	120	143	113359	113451	113546	270	-0.921565427376791	265
				240315_mtmg_2photons_KO_3dpi_stitched_timeconc_registered	2	KO	84	158424	21.9943084136036	0.987230507382148	14.5158972023212		240229_mtmg_2photons__WT_3dpi_stitched_timeconc_registered	1	WT	130	143	113359	113451	113546	280	-0.931455469388893	275
				240315_mtmg_2photons_KO_3dpi_stitched_timeconc_registered	2	KO	86	158867	59.1851956832752	0.965160033699624	27.8699765133869		240229_mtmg_2photons__WT_3dpi_stitched_timeconc_registered	1	WT	140	143	113359	113451	113546	290	-0.934066113068644	285
				240315_mtmg_2photons_KO_3dpi_stitched_timeconc_registered	2	KO	89	159254	10.3042857116778	0.42453499834976	84.4049662370106		240229_mtmg_2photons__WT_3dpi_stitched_timeconc_registered	1	WT	150	143	113359	113451	113546	300	-0.939563998276727	295
				240315_mtmg_2photons_KO_3dpi_stitched_timeconc_registered	2	KO	91	159491	28.4267831446403	0.869092316528768	51.8069242835187		240229_mtmg_2photons__WT_3dpi_stitched_timeconc_registered	1	WT	160	143	113359	113451	113546	310	-0.942446494170853	305
				240315_mtmg_2photons_KO_3dpi_stitched_timeconc_registered	2	KO	92	159833	29.0590673986965	0.906058686222712	41.3915390419361		240229_mtmg_2photons__WT_3dpi_stitched_timeconc_registered	1	WT	170	143	113359	113451	113546	320	-0.943704576152149	315
				240315_mtmg_2photons_KO_3dpi_stitched_timeconc_registered	2	KO	93	160093	9.01854652357725	0.369176943739734	82.9727981864325		240229_mtmg_2photons__WT_3dpi_stitched_timeconc_registered	1	WT	0	145	113817	113931	114100	130	-0.868015853376674	125
				240315_mtmg_2photons_KO_3dpi_stitched_timeconc_registered	2	KO	94	160272	16.8787281137131	0.682515881670055	61.1686676167159		240229_mtmg_2photons__WT_3dpi_stitched_timeconc_registered	1	WT	10	145	113817	113931	114100	140	-0.856170194389001	135
				240315_mtmg_2photons_KO_3dpi_stitched_timeconc_registered	2	KO	95	160377	24.5262165941799	0.917352940674074	30.9453249290962		240229_mtmg_2photons__WT_3dpi_stitched_timeconc_registered	1	WT	20	145	113817	113931	114100	150	-0.958365278974726	145
				240315_mtmg_2photons_KO_3dpi_stitched_timeconc_registered	2	KO	100	161432	8.81060041343952	0.319614994195456	47.5762116171915		240229_mtmg_2photons__WT_3dpi_stitched_timeconc_registered	1	WT	30	145	113817	113931	114100	160	-0.971104829594155	155
				240315_mtmg_2photons_KO_3dpi_stitched_timeconc_registered	2	KO	102	161675	33.5187230027021	0.969519758018874	20.7506556959033		240229_mtmg_2photons__WT_3dpi_stitched_timeconc_registered	1	WT	40	145	113817	113931	114100	170	-0.984626835612686	165
				240315_mtmg_2photons_KO_3dpi_stitched_timeconc_registered	2	KO	110	163058	25.1115659455933	0.834630973027493	24.1774458446277		240229_mtmg_2photons__WT_3dpi_stitched_timeconc_registered	1	WT	50	145	113817	113931	114100	180	-0.982314429770982	175
				240315_mtmg_2photons_KO_3dpi_stitched_timeconc_registered	2	KO	111	163224	1.95198012403186	0.973333206057559	26.5650511770814		240229_mtmg_2photons__WT_3dpi_stitched_timeconc_registered	1	WT	60	145	113817	113931	114100	190	-0.988506050956036	185
				240315_mtmg_2photons_KO_3dpi_stitched_timeconc_registered	2	KO	118	165256	38.2973710779579	0.936295882912557	22.8071845753806		240229_mtmg_2photons__WT_3dpi_stitched_timeconc_registered	1	WT	70	145	113817	113931	114100	200	-0.998968998639686	195
				240315_mtmg_2photons_KO_3dpi_stitched_timeconc_registered	2	KO	121	165616	23.2361058245491	0.875115725018237	17.670584968414		240229_mtmg_2photons__WT_3dpi_stitched_timeconc_registered	1	WT	80	145	113817	113931	114100	210	-0.999351706744397	205
				240315_mtmg_2photons_KO_3dpi_stitched_timeconc_registered	2	KO	123	166051	20.7413869146112	0.858652966358966	31.5612990940027		240229_mtmg_2photons__WT_3dpi_stitched_timeconc_registered	1	WT	90	145	113817	113931	114100	220	-0.998671159314177	215
				240315_mtmg_2photons_KO_3dpi_stitched_timeconc_registered	2	KO	125	166709	21.5538228596772	0.849351292791604	53.8811567175754		240229_mtmg_2photons__WT_3dpi_stitched_timeconc_registered	1	WT	100	145	113817	113931	114100	230	-0.999773449188357	225
				240315_mtmg_2photons_KO_3dpi_stitched_timeconc_registered	2	KO	131	167731	28.5662699019937	0.988992705081792	7.60468287179315		240229_mtmg_2photons__WT_3dpi_stitched_timeconc_registered	1	WT	110	145	113817	113931	114100	240	-0.999384373779329	235
				240315_mtmg_2photons_KO_3dpi_stitched_timeconc_registered	2	KO	133	168127	17.951087584014	0.963873683189135	25.5615522037374		240229_mtmg_2photons__WT_3dpi_stitched_timeconc_registered	1	WT	120	145	113817	113931	114100	250	-0.999384373779329	245
				240315_mtmg_2photons_KO_3dpi_stitched_timeconc_registered	2	KO	140	169272	9.21173198429948	0.991039597504336	9.20101720105078		240229_mtmg_2photons__WT_3dpi_stitched_timeconc_registered	1	WT	130	145	113817	113931	114100	260	-0.991082357513205	255
				240315_mtmg_2photons_KO_3dpi_stitched_timeconc_registered	2	KO	142	169835	9.79200000000029	0.800086500513854	45		240229_mtmg_2photons__WT_3dpi_stitched_timeconc_registered	1	WT	140	145	113817	113931	114100	270	-0.992860449399335	265
				240315_mtmg_2photons_KO_3dpi_stitched_timeconc_registered	2	KO	144	170092	21.3394713716606	0.25903934363873	53.3043166968091		240229_mtmg_2photons__WT_3dpi_stitched_timeconc_registered	1	WT	150	145	113817	113931	114100	280	-0.996196733895787	275
				240315_mtmg_2photons_KO_3dpi_stitched_timeconc_registered	2	KO	146	170854	28.3516556635301	0.881320071401332	31.4373213300182		240229_mtmg_2photons__WT_3dpi_stitched_timeconc_registered	1	WT	160	145	113817	113931	114100	290	-0.998121740272534	285
				240315_mtmg_2photons_KO_3dpi_stitched_timeconc_registered	2	KO	155	172872	16.0050388983243	0.912470214864864	50.4403320329356		240229_mtmg_2photons__WT_3dpi_stitched_timeconc_registered	1	WT	170	145	113817	113931	114100	300	-0.998703737512969	295
				240315_mtmg_2photons_KO_3dpi_stitched_timeconc_registered	2	KO	156	173645	19.2929160336533	0.261392446967808	60.500253880492		240229_mtmg_2photons__WT_3dpi_stitched_timeconc_registered	1	WT	180	145	113817	113931	114100	310	-0.994957760503866	305
				240315_mtmg_2photons_KO_3dpi_stitched_timeconc_registered	2	KO	159	174024	26.6619219150672	0.967839720007836	15.1227878080504		240229_mtmg_2photons__WT_3dpi_stitched_timeconc_registered	1	WT	190	145	113817	113931	114100	320	-0.993081413990025	315
				240315_mtmg_2photons_KO_3dpi_stitched_timeconc_registered	2	KO	163	174889	18.5031822555716	0.692773926466481	63.1959627970174		240229_mtmg_2photons__WT_3dpi_stitched_timeconc_registered	1	WT	200	145	113817	113931	114100	330	-0.995197089406231	325
				240315_mtmg_2photons_KO_3dpi_stitched_timeconc_registered	2	KO	164	175109	15.1731445304377	0.749544099108385	45.4319899517269		240229_mtmg_2photons__WT_3dpi_stitched_timeconc_registered	1	WT	210	145	113817	113931	114100	340	-0.996041245767041	335
				240315_mtmg_2photons_KO_3dpi_stitched_timeconc_registered	2	KO	169	176214	23.5959658838936	0.961727593928491	14.5751530606519		240229_mtmg_2photons__WT_3dpi_stitched_timeconc_registered	1	WT	0	147	114614	114620	114631	430	-0.999574037571856	425
				240315_mtmg_2photons_KO_3dpi_stitched_timeconc_registered	2	KO	170	176601	7.0366292478663	0.636408553630687	108.434949166695		240229_mtmg_2photons__WT_3dpi_stitched_timeconc_registered	1	WT	10	147	114614	114620	114631	440	-0.998744519038467	435
				240315_mtmg_2photons_KO_3dpi_stitched_timeconc_registered	2	KO	175	177565	22.4585062698167	0.869911370260133	27.2326862850984		240229_mtmg_2photons__WT_3dpi_stitched_timeconc_registered	1	WT	0	152	115678	115695	115686	320	-0.999671430909481	315
				240315_mtmg_2photons_KO_3dpi_stitched_timeconc_registered	2	KO	113	177978	17.9311782325061	0.365722209317362	64.5186675359984		240229_mtmg_2photons__WT_3dpi_stitched_timeconc_registered	1	WT	10	152	115678	115695	115686	330	-0.998670709336372	325
				240315_mtmg_2photons_KO_3dpi_stitched_timeconc_registered	2	KO	190	181567	50.6745623941391	0.96584263955743	14.9525918037594		240229_mtmg_2photons__WT_3dpi_stitched_timeconc_registered	1	WT	0	154	115993	116015	116054	180	-0.364080080433005	175
				240315_mtmg_2photons_KO_3dpi_stitched_timeconc_registered	2	KO	194	182482	19.6057520735586	0.970302427227877	19.1518974238605		240229_mtmg_2photons__WT_3dpi_stitched_timeconc_registered	1	WT	10	154	115993	116015	116054	190	-0.754081595886309	185
				240315_mtmg_2photons_KO_3dpi_stitched_timeconc_registered	2	KO	196	183038	11.2075686772681	0.860692978497303	56.4601149150832		240229_mtmg_2photons__WT_3dpi_stitched_timeconc_registered	1	WT	20	154	115993	116015	116054	200	-0.950923084807493	195
				240315_mtmg_2photons_KO_3dpi_stitched_timeconc_registered	2	KO	0	136789	42.2612714356433	0.962153814128496	47.1159244113213		240229_mtmg_2photons__WT_3dpi_stitched_timeconc_registered	1	WT	30	154	115993	116015	116054	210	-0.914567049729709	205
				240315_mtmg_2photons_KO_3dpi_stitched_timeconc_registered	2	KO	0	136832	32.7951347563754	0.984969142182899	13.3400242931196		240229_mtmg_2photons__WT_3dpi_stitched_timeconc_registered	1	WT	40	154	115993	116015	116054	220	-0.981279831910328	215
				240315_mtmg_2photons_KO_3dpi_stitched_timeconc_registered	2	KO	1	136927	41.3217866035419	0.991636619939493	12.7046386687962		240229_mtmg_2photons__WT_3dpi_stitched_timeconc_registered	1	WT	50	154	115993	116015	116054	230	-0.988960024103499	225
				240315_mtmg_2photons_KO_3dpi_stitched_timeconc_registered	2	KO	1	137021	41.4411902555864	0.989883519097108	14.3379412441317		240229_mtmg_2photons__WT_3dpi_stitched_timeconc_registered	1	WT	0	155	116330	116690	116490	70	-0.999955221986977	65
				240315_mtmg_2photons_KO_3dpi_stitched_timeconc_registered	2	KO	2	137195	41.4411902555864	0.989883519097108	14.3379412441317		240229_mtmg_2photons__WT_3dpi_stitched_timeconc_registered	1	WT	10	155	116330	116690	116490	80	-0.996970714183474	75
				240315_mtmg_2photons_KO_3dpi_stitched_timeconc_registered	2	KO	2	137259	41.4411902555864	0.989883519097108	14.3379412441317		240229_mtmg_2photons__WT_3dpi_stitched_timeconc_registered	1	WT	20	155	116330	116690	116490	90	-0.996970714183474	85
				240315_mtmg_2photons_KO_3dpi_stitched_timeconc_registered	2	KO	3	137371	41.4411902555864	0.989883519097108	14.3379412441317		240229_mtmg_2photons__WT_3dpi_stitched_timeconc_registered	1	WT	30	155	116330	116690	116490	100	-0.930157515924891	95
				240315_mtmg_2photons_KO_3dpi_stitched_timeconc_registered	2	KO	3	137417	41.4411902555864	0.989883519097108	14.3379412441317		240229_mtmg_2photons__WT_3dpi_stitched_timeconc_registered	1	WT	40	155	116330	116690	116490	110	-0.946629632971272	105
				240315_mtmg_2photons_KO_3dpi_stitched_timeconc_registered	2	KO	4	137445	39.261399152906	0.994889432570532	8.98925326445989		240229_mtmg_2photons__WT_3dpi_stitched_timeconc_registered	1	WT	50	155	116330	116690	116490	120	-0.962124521734423	115
				240315_mtmg_2photons_KO_3dpi_stitched_timeconc_registered	2	KO	4	137528	35.4855837903199	0.823731166941278	56.7588063275258		240229_mtmg_2photons__WT_3dpi_stitched_timeconc_registered	1	WT	60	155	116330	116690	116490	130	-0.98206583943994	125
				240315_mtmg_2photons_KO_3dpi_stitched_timeconc_registered	2	KO	7	138346	41.3938486988685	0.856680758056299	31.0991154567919		240229_mtmg_2photons__WT_3dpi_stitched_timeconc_registered	1	WT	70	155	116330	116690	116490	140	-0.967241556610638	135
				240315_mtmg_2photons_KO_3dpi_stitched_timeconc_registered	2	KO	7	138357	38.3790775120296	0.980738422030676	61.6992443215089		240229_mtmg_2photons__WT_3dpi_stitched_timeconc_registered	1	WT	80	155	116330	116690	116490	150	-0.927922250951589	145
				240315_mtmg_2photons_KO_3dpi_stitched_timeconc_registered	2	KO	8	138501	17.3418902636532	0.957796216575267	18.4833526520596		240229_mtmg_2photons__WT_3dpi_stitched_timeconc_registered	1	WT	90	155	116330	116690	116490	160	-0.941508467080733	155
				240315_mtmg_2photons_KO_3dpi_stitched_timeconc_registered	2	KO	8	138558	11.0207440248476	0.275477750965017	58.3326630307465		240229_mtmg_2photons__WT_3dpi_stitched_timeconc_registered	1	WT	100	155	116330	116690	116490	170	-0.948272902892387	165
				240315_mtmg_2photons_KO_3dpi_stitched_timeconc_registered	2	KO	13	139054	16.877853930178	0.972633658244743	27.3187690428141		240229_mtmg_2photons__WT_3dpi_stitched_timeconc_registered	1	WT	110	155	116330	116690	116490	180	-0.954794402542119	175
				240315_mtmg_2photons_KO_3dpi_stitched_timeconc_registered	2	KO	13	139073	28.9043761529847	0.993905920124333	6.20964438622668		240229_mtmg_2photons__WT_3dpi_stitched_timeconc_registered	1	WT	120	155	116330	116690	116490	190	-0.951451871900592	185
				240315_mtmg_2photons_KO_3dpi_stitched_timeconc_registered	2	KO	14	139168	29.079222218075	0.59501307945365	20.5510465560095		240229_mtmg_2photons__WT_3dpi_stitched_timeconc_registered	1	WT	130	155	116330	116690	116490	200	-0.962513657943705	195
				240315_mtmg_2photons_KO_3dpi_stitched_timeconc_registered	2	KO	14	139341	55.189686725422	0.968091780489531	10.5009347240555		240229_mtmg_2photons__WT_3dpi_stitched_timeconc_registered	1	WT	140	155	116330	116690	116490	210	-0.959788099606392	205
				240315_mtmg_2photons_KO_3dpi_stitched_timeconc_registered	2	KO	15	139455	54.4659036053862	0.676943151681619	52.8800789767921		240229_mtmg_2photons__WT_3dpi_stitched_timeconc_registered	1	WT	150	155	116330	116690	116490	220	-0.951493983020382	215
				240315_mtmg_2photons_KO_3dpi_stitched_timeconc_registered	2	KO	15	139489	37.7625316110083	0.890564736343756	69.6136133435207		240229_mtmg_2photons__WT_3dpi_stitched_timeconc_registered	1	WT	160	155	116330	116690	116490	230	-0.950789171011988	225
				240315_mtmg_2photons_KO_3dpi_stitched_timeconc_registered	2	KO	16	139555	53.3771617297442	0.979658907090552	16.8387778652967		240229_mtmg_2photons__WT_3dpi_stitched_timeconc_registered	1	WT	170	155	116330	116690	116490	240	-0.945571999792003	235
				240315_mtmg_2photons_KO_3dpi_stitched_timeconc_registered	2	KO	16	139582	48.1569804944802	0.979058492348541	13.5742909238057		240229_mtmg_2photons__WT_3dpi_stitched_timeconc_registered	1	WT	180	155	116330	116690	116490	250	-0.949748215467157	245
				240315_mtmg_2photons_KO_3dpi_stitched_timeconc_registered	2	KO	18	139846	64.7258669863402	0.946245933010712	46.5980981405408		240229_mtmg_2photons__WT_3dpi_stitched_timeconc_registered	1	WT	190	155	116330	116690	116490	260	-0.955603139585613	255
				240315_mtmg_2photons_KO_3dpi_stitched_timeconc_registered	2	KO	18	139907	58.6222587300573	0.988640513613424	18.6310490909128		240229_mtmg_2photons__WT_3dpi_stitched_timeconc_registered	1	WT	200	155	116330	116690	116490	270	-0.966194804451936	265
				240315_mtmg_2photons_KO_3dpi_stitched_timeconc_registered	2	KO	20	140110	43.0478772538307	0.967550203603078	26.9706363952006		240229_mtmg_2photons__WT_3dpi_stitched_timeconc_registered	1	WT	210	155	116330	116690	116490	280	-0.976647318224504	275
				240315_mtmg_2photons_KO_3dpi_stitched_timeconc_registered	2	KO	20	140169	24.6374961923083	0.909958786497649	26.9722514230014		240229_mtmg_2photons__WT_3dpi_stitched_timeconc_registered	1	WT	220	155	116330	116690	116490	290	-0.980778810501631	285
				240315_mtmg_2photons_KO_3dpi_stitched_timeconc_registered	2	KO	22	140288	9.54010895970064	0.985157801357985	23.3949553072673		240229_mtmg_2photons__WT_3dpi_stitched_timeconc_registered	1	WT	230	155	116330	116690	116490	300	-0.98154505257178	295
				240315_mtmg_2photons_KO_3dpi_stitched_timeconc_registered	2	KO	22	140339	7.86909023754963	0.617257947094732	165.963756542184		240229_mtmg_2photons__WT_3dpi_stitched_timeconc_registered	1	WT	240	155	116330	116690	116490	310	-0.984914608188459	305
				240315_mtmg_2photons_KO_3dpi_stitched_timeconc_registered	2	KO	38	140424	7.86909023754963	0.617257947094732	165.963756542184		240229_mtmg_2photons__WT_3dpi_stitched_timeconc_registered	1	WT	250	155	116330	116690	116490	320	-0.980843124639755	315
				240315_mtmg_2photons_KO_3dpi_stitched_timeconc_registered	2	KO	38	140431	7.86909023754963	0.617257947094732	165.963756542184		240229_mtmg_2photons__WT_3dpi_stitched_timeconc_registered	1	WT	260	155	116330	116690	116490	330	-0.978870991143741	325
				240315_mtmg_2photons_KO_3dpi_stitched_timeconc_registered	2	KO	24	140609	14.7926213478054	0.781670080677239	72.5728225601844		240229_mtmg_2photons__WT_3dpi_stitched_timeconc_registered	1	WT	270	155	116330	116690	116490	340	-0.982579527322897	335
				240315_mtmg_2photons_KO_3dpi_stitched_timeconc_registered	2	KO	24	140713	19.3975416965079	0.987102617285762	8.88885303317704		240229_mtmg_2photons__WT_3dpi_stitched_timeconc_registered	1	WT	280	155	116330	116690	116490	350	-0.978963118805587	345
				240315_mtmg_2photons_KO_3dpi_stitched_timeconc_registered	2	KO	26	141046	19.3975416965079	0.987102617285762	8.88885303317704		240229_mtmg_2photons__WT_3dpi_stitched_timeconc_registered	1	WT	290	155	116330	116690	116490	360	-0.981148437257298	355
				240315_mtmg_2photons_KO_3dpi_stitched_timeconc_registered	2	KO	26	141105	19.3975416965079	0.987102617285762	8.88885303317704		240229_mtmg_2photons__WT_3dpi_stitched_timeconc_registered	1	WT	300	155	116330	116690	116490	370	-0.989337910657205	365
				240315_mtmg_2photons_KO_3dpi_stitched_timeconc_registered	2	KO	28	141340	7.89715380214898	0.434916236869635	40.7020853217231		240229_mtmg_2photons__WT_3dpi_stitched_timeconc_registered	1	WT	310	155	116330	116690	116490	380	-0.988157845543444	375
				240315_mtmg_2photons_KO_3dpi_stitched_timeconc_registered	2	KO	28	141427	23.1423144023035	0.985510750181559	7.20751742224744		240229_mtmg_2photons__WT_3dpi_stitched_timeconc_registered	1	WT	320	155	116330	116690	116490	390	-0.98930835208365	385
				240315_mtmg_2photons_KO_3dpi_stitched_timeconc_registered	2	KO	34	142678	19.1079610720442	0.777470597422998	23.3131430110854		240229_mtmg_2photons__WT_3dpi_stitched_timeconc_registered	1	WT	330	155	116330	116690	116490	400	-0.990622130291478	395
				240315_mtmg_2photons_KO_3dpi_stitched_timeconc_registered	2	KO	34	142734	30.3659365318827	0.942684077569174	26.6346078694052		240229_mtmg_2photons__WT_3dpi_stitched_timeconc_registered	1	WT	340	155	116330	116690	116490	410	-0.988909766301188	405
				240315_mtmg_2photons_KO_3dpi_stitched_timeconc_registered	2	KO	37	143118	29.5217980692419	0.349692425000851	93.0325850331179		240229_mtmg_2photons__WT_3dpi_stitched_timeconc_registered	1	WT	350	155	116330	116690	116490	420	-0.987290773352451	415
				240315_mtmg_2photons_KO_3dpi_stitched_timeconc_registered	2	KO	37	143143	36.5963398489769	0.782317884729723	37.1243110019986		240229_mtmg_2photons__WT_3dpi_stitched_timeconc_registered	1	WT	360	155	116330	116690	116490	430	-0.986613219137508	425
				240315_mtmg_2photons_KO_3dpi_stitched_timeconc_registered	2	KO	40	143450	33.978544448861	0.928951113276683	119.722235851815		240229_mtmg_2photons__WT_3dpi_stitched_timeconc_registered	1	WT	370	155	116330	116690	116490	440	-0.987036520043991	435
				240315_mtmg_2photons_KO_3dpi_stitched_timeconc_registered	2	KO	40	143508	25.4655607018184	0.998506674557261	4.53391255719158		240229_mtmg_2photons__WT_3dpi_stitched_timeconc_registered	1	WT	380	155	116330	116690	116490	450	-0.988956598126589	445
				240315_mtmg_2photons_KO_3dpi_stitched_timeconc_registered	2	KO	41	143674	45.1701748441189	0.967106469241829	22.7992320057304		240229_mtmg_2photons__WT_3dpi_stitched_timeconc_registered	1	WT	390	155	116330	116690	116490	460	-0.988057736631517	455
				240315_mtmg_2photons_KO_3dpi_stitched_timeconc_registered	2	KO	41	143724	44.3667105372568	0.946193748447793	43.921250496931		240229_mtmg_2photons__WT_3dpi_stitched_timeconc_registered	1	WT	0	165	119065	119193	119241	110	-0.999112512613859	105
				240315_mtmg_2photons_KO_3dpi_stitched_timeconc_registered	2	KO	42	143787	39.0656958724852	0.988354006512897	9.28681879301991		240229_mtmg_2photons__WT_3dpi_stitched_timeconc_registered	1	WT	10	165	119065	119193	119241	120	-0.999536378111885	115
				240315_mtmg_2photons_KO_3dpi_stitched_timeconc_registered	2	KO	42	143800	40.8009122026804	0.941343640606071	31.9687137085649		240229_mtmg_2photons__WT_3dpi_stitched_timeconc_registered	1	WT	20	165	119065	119193	119241	130	-0.914490915798068	125
				240315_mtmg_2photons_KO_3dpi_stitched_timeconc_registered	2	KO	45	145360	65.9017562498118	0.969996125997415	15.1715511729358		240229_mtmg_2photons__WT_3dpi_stitched_timeconc_registered	1	WT	30	165	119065	119193	119241	140	-0.962527921533907	135
				240315_mtmg_2photons_KO_3dpi_stitched_timeconc_registered	2	KO	45	145452	49.5861901428047	0.972005915957846	13.8719348640351		240229_mtmg_2photons__WT_3dpi_stitched_timeconc_registered	1	WT	40	165	119065	119193	119241	150	-0.97432497076592	145
				240315_mtmg_2photons_KO_3dpi_stitched_timeconc_registered	2	KO	50	147895	49.5861901428047	0.972005915957846	13.8719348640351		240229_mtmg_2photons__WT_3dpi_stitched_timeconc_registered	1	WT	50	165	119065	119193	119241	160	-0.97975531359928	155
				240315_mtmg_2photons_KO_3dpi_stitched_timeconc_registered	2	KO	50	147900	49.5861901428047	0.972005915957846	13.8719348640351		240229_mtmg_2photons__WT_3dpi_stitched_timeconc_registered	1	WT	60	165	119065	119193	119241	170	-0.980356562294232	165
				240315_mtmg_2photons_KO_3dpi_stitched_timeconc_registered	2	KO	51	147974	49.5861901428047	0.972005915957846	13.8719348640351		240229_mtmg_2photons__WT_3dpi_stitched_timeconc_registered	1	WT	70	165	119065	119193	119241	180	-0.984282925929247	175
				240315_mtmg_2photons_KO_3dpi_stitched_timeconc_registered	2	KO	51	148032	49.5861901428047	0.972005915957846	13.8719348640351		240229_mtmg_2photons__WT_3dpi_stitched_timeconc_registered	1	WT	0	171	120254	120326	120409	110	-0.999721992088083	105
				240315_mtmg_2photons_KO_3dpi_stitched_timeconc_registered	2	KO	52	148139	49.5861901428047	0.972005915957846	13.8719348640351		240229_mtmg_2photons__WT_3dpi_stitched_timeconc_registered	1	WT	10	171	120254	120326	120409	120	-0.993945896675495	115
				240315_mtmg_2photons_KO_3dpi_stitched_timeconc_registered	2	KO	52	148164	49.5861901428047	0.972005915957846	13.8719348640351		240229_mtmg_2photons__WT_3dpi_stitched_timeconc_registered	1	WT	20	171	120254	120326	120409	130	-0.966584299934987	125
				240315_mtmg_2photons_KO_3dpi_stitched_timeconc_registered	2	KO	53	148232	49.5861901428047	0.972005915957846	13.8719348640351		240229_mtmg_2photons__WT_3dpi_stitched_timeconc_registered	1	WT	30	171	120254	120326	120409	140	-0.9823750482266	135
				240315_mtmg_2photons_KO_3dpi_stitched_timeconc_registered	2	KO	53	148249	49.5861901428047	0.972005915957846	13.8719348640351		240229_mtmg_2photons__WT_3dpi_stitched_timeconc_registered	1	WT	40	171	120254	120326	120409	150	-0.994572121267922	145
				240315_mtmg_2photons_KO_3dpi_stitched_timeconc_registered	2	KO	55	149304	49.5861901428047	0.972005915957846	13.8719348640351		240229_mtmg_2photons__WT_3dpi_stitched_timeconc_registered	1	WT	50	171	120254	120326	120409	160	-0.976000874662681	155
				240315_mtmg_2photons_KO_3dpi_stitched_timeconc_registered	2	KO	55	149322	49.5861901428047	0.972005915957846	13.8719348640351		240229_mtmg_2photons__WT_3dpi_stitched_timeconc_registered	1	WT	60	171	120254	120326	120409	170	-0.980679534070029	165
				240315_mtmg_2photons_KO_3dpi_stitched_timeconc_registered	2	KO	56	149369	22.5455613992307	0.253236589546705	7.54398567435917		240229_mtmg_2photons__WT_3dpi_stitched_timeconc_registered	1	WT	70	171	120254	120326	120409	180	-0.984963893640539	175
				240315_mtmg_2photons_KO_3dpi_stitched_timeconc_registered	2	KO	56	149390	13.2000519952303	0.957113283277917	21.0337648791077		240229_mtmg_2photons__WT_3dpi_stitched_timeconc_registered	1	WT	80	171	120254	120326	120409	190	-0.986585175280935	185
				240315_mtmg_2photons_KO_3dpi_stitched_timeconc_registered	2	KO	58	168921	26.6304887480184	0.761702074135773	69.548792164881		240229_mtmg_2photons__WT_3dpi_stitched_timeconc_registered	1	WT	0	178	121530	121619	121757	60	-0.958097708750098	55
				240315_mtmg_2photons_KO_3dpi_stitched_timeconc_registered	2	KO	58	149828	10.3924673227353	0.795923901984741	107.276082936458		240229_mtmg_2photons__WT_3dpi_stitched_timeconc_registered	1	WT	10	178	121530	121619	121757	70	-0.972231654051784	65
				240315_mtmg_2photons_KO_3dpi_stitched_timeconc_registered	2	KO	59	150004	20.1550703157255	0.776121911242815	48.8716214373692		240229_mtmg_2photons__WT_3dpi_stitched_timeconc_registered	1	WT	20	178	121530	121619	121757	80	-0.976989700938368	75
				240315_mtmg_2photons_KO_3dpi_stitched_timeconc_registered	2	KO	59	150128	18.1210381680013	0.751978461297746	80.4385376863572		240229_mtmg_2photons__WT_3dpi_stitched_timeconc_registered	1	WT	30	178	121530	121619	121757	90	-0.960071179530943	85
				240315_mtmg_2photons_KO_3dpi_stitched_timeconc_registered	2	KO	60	150260	34.7809764484949	0.953566562240681	17.5694451307579		240229_mtmg_2photons__WT_3dpi_stitched_timeconc_registered	1	WT	40	178	121530	121619	121757	100	-0.911107922838354	95
				240315_mtmg_2photons_KO_3dpi_stitched_timeconc_registered	2	KO	60	150356	39.3189119951624	0.920248039802187	41.5625521880089		240229_mtmg_2photons__WT_3dpi_stitched_timeconc_registered	1	WT	50	178	121530	121619	121757	110	-0.850690154649725	105
				240315_mtmg_2photons_KO_3dpi_stitched_timeconc_registered	2	KO	64	151183	27.536810219918	0.955849552773035	20.8316189632722		240229_mtmg_2photons__WT_3dpi_stitched_timeconc_registered	1	WT	60	178	121530	121619	121757	120	-0.621945745935558	115
				240315_mtmg_2photons_KO_3dpi_stitched_timeconc_registered	2	KO	64	151241	26.412352644686	0.791935485245609	48.9540756327188		240229_mtmg_2photons__WT_3dpi_stitched_timeconc_registered	1	WT	70	178	121530	121619	121757	130	-0.567616027834033	125
				240315_mtmg_2photons_KO_3dpi_stitched_timeconc_registered	2	KO	73	153196	39.6146008134387	0.992938398308848	11.9445169345468		240229_mtmg_2photons__WT_3dpi_stitched_timeconc_registered	1	WT	80	178	121530	121619	121757	140	-0.549806996032979	135
				240315_mtmg_2photons_KO_3dpi_stitched_timeconc_registered	2	KO	73	153311	28.3316694554122	0.816685006485164	41.6601532141786		240229_mtmg_2photons__WT_3dpi_stitched_timeconc_registered	1	WT	90	178	121530	121619	121757	150	-0.536258169370089	145
				240315_mtmg_2photons_KO_3dpi_stitched_timeconc_registered	2	KO	74	153577	11.4064707827532	0.675870646314302	79.5563032415448		240229_mtmg_2photons__WT_3dpi_stitched_timeconc_registered	1	WT	100	178	121530	121619	121757	160	-0.640176562189552	155
				240315_mtmg_2photons_KO_3dpi_stitched_timeconc_registered	2	KO	74	153633	20.1444179335997	0.859196859005782	97.7371414637593		240229_mtmg_2photons__WT_3dpi_stitched_timeconc_registered	1	WT	110	178	121530	121619	121757	170	-0.639374721089896	165
				240315_mtmg_2photons_KO_3dpi_stitched_timeconc_registered	2	KO	75	153744	33.6524623042729	0.981435012543611	12.3264491619844		240229_mtmg_2photons__WT_3dpi_stitched_timeconc_registered	1	WT	120	178	121530	121619	121757	180	-0.781322574670167	175
				240315_mtmg_2photons_KO_3dpi_stitched_timeconc_registered	2	KO	75	153785	36.8042838955221	0.927903296163417	29.9747500695922		240229_mtmg_2photons__WT_3dpi_stitched_timeconc_registered	1	WT	130	178	121530	121619	121757	190	-0.867960578522833	185
				240315_mtmg_2photons_KO_3dpi_stitched_timeconc_registered	2	KO	77	153977	35.1222342392301	0.994154000333217	2.55215834827428		240229_mtmg_2photons__WT_3dpi_stitched_timeconc_registered	1	WT	140	178	121530	121619	121757	200	-0.942642344338946	195
				240315_mtmg_2photons_KO_3dpi_stitched_timeconc_registered	2	KO	77	153954	28.0260846734779	0.243734794974589	110.390375031962		240229_mtmg_2photons__WT_3dpi_stitched_timeconc_registered	1	WT	150	178	121530	121619	121757	210	-0.907644681195631	205
				240315_mtmg_2photons_KO_3dpi_stitched_timeconc_registered	2	KO	79	154493	28.0260846734779	0.243734794974589	110.390375031962		240229_mtmg_2photons__WT_3dpi_stitched_timeconc_registered	1	WT	160	178	121530	121619	121757	220	-0.905300522053428	215
				240315_mtmg_2photons_KO_3dpi_stitched_timeconc_registered	2	KO	79	154532	28.0260846734779	0.243734794974589	110.390375031962		240229_mtmg_2photons__WT_3dpi_stitched_timeconc_registered	1	WT	170	178	121530	121619	121757	230	-0.927582606134971	225
				240315_mtmg_2photons_KO_3dpi_stitched_timeconc_registered	2	KO	81	154844	28.0260846734779	0.243734794974589	110.390375031962		240229_mtmg_2photons__WT_3dpi_stitched_timeconc_registered	1	WT	180	178	121530	121619	121757	240	-0.92762136738077	235
				240315_mtmg_2photons_KO_3dpi_stitched_timeconc_registered	2	KO	81	154930	28.0260846734779	0.243734794974589	110.390375031962		240229_mtmg_2photons__WT_3dpi_stitched_timeconc_registered	1	WT	190	178	121530	121619	121757	250	-0.930733511913644	245
				240315_mtmg_2photons_KO_3dpi_stitched_timeconc_registered	2	KO	84	158446	28.4134919909885	0.842888733727632	48.7530377754527		240229_mtmg_2photons__WT_3dpi_stitched_timeconc_registered	1	WT	200	178	121530	121619	121757	260	-0.93472910696406	255
				240315_mtmg_2photons_KO_3dpi_stitched_timeconc_registered	2	KO	84	158483	27.9012073039034	0.918897640310284	56.7416187366883		240229_mtmg_2photons__WT_3dpi_stitched_timeconc_registered	1	WT	210	178	121530	121619	121757	270	-0.944623479486796	265
				240315_mtmg_2photons_KO_3dpi_stitched_timeconc_registered	2	KO	86	158877	85.1243602521457	0.99714551199868	4.96478920028581		240229_mtmg_2photons__WT_3dpi_stitched_timeconc_registered	1	WT	220	178	121530	121619	121757	280	-0.943431880974034	275
				240315_mtmg_2photons_KO_3dpi_stitched_timeconc_registered	2	KO	86	158884	25.5612386887017	0.991501245642004	21.4477363271054		240229_mtmg_2photons__WT_3dpi_stitched_timeconc_registered	1	WT	230	178	121530	121619	121757	290	-0.944416363909657	285
				240315_mtmg_2photons_KO_3dpi_stitched_timeconc_registered	2	KO	89	159290	27.5538418246534	0.924132493773178	31.9627694644687		240229_mtmg_2photons__WT_3dpi_stitched_timeconc_registered	1	WT	240	178	121530	121619	121757	300	-0.966628980888483	295
				240315_mtmg_2photons_KO_3dpi_stitched_timeconc_registered	2	KO	89	159303	16.5211308185674	0.986115322095784	8.4640153985472		240229_mtmg_2photons__WT_3dpi_stitched_timeconc_registered	1	WT	250	178	121530	121619	121757	310	-0.970959282746739	305
				240315_mtmg_2photons_KO_3dpi_stitched_timeconc_registered	2	KO	91	159543	47.0843853479668	0.983762988625307	11.0042490053944		240229_mtmg_2photons__WT_3dpi_stitched_timeconc_registered	1	WT	260	178	121530	121619	121757	320	-0.962874322699978	315
				240315_mtmg_2photons_KO_3dpi_stitched_timeconc_registered	2	KO	91	159624	32.4897926008437	0.892659895611969	52.4401415979909		240229_mtmg_2photons__WT_3dpi_stitched_timeconc_registered	1	WT	0	179	122273	122376	122293	140	0.668267817565414	135
				240315_mtmg_2photons_KO_3dpi_stitched_timeconc_registered	2	KO	92	159861	32.4897926008437	0.892659895611969	52.4401415979909		240229_mtmg_2photons__WT_3dpi_stitched_timeconc_registered	1	WT	10	179	122273	122376	122293	150	-0.366524518382489	145
				240315_mtmg_2photons_KO_3dpi_stitched_timeconc_registered	2	KO	92	159873	32.4897926008437	0.892659895611969	52.4401415979909		240229_mtmg_2photons__WT_3dpi_stitched_timeconc_registered	1	WT	20	179	122273	122376	122293	160	-0.990404895365489	155
				240315_mtmg_2photons_KO_3dpi_stitched_timeconc_registered	2	KO	93	160133	32.4897926008437	0.892659895611969	52.4401415979909		240229_mtmg_2photons__WT_3dpi_stitched_timeconc_registered	1	WT	30	179	122273	122376	122293	170	-0.996129850025381	165
				240315_mtmg_2photons_KO_3dpi_stitched_timeconc_registered	2	KO	93	160183	32.4897926008437	0.892659895611969	52.4401415979909		240229_mtmg_2photons__WT_3dpi_stitched_timeconc_registered	1	WT	40	179	122273	122376	122293	180	-0.999125586830952	175
				240315_mtmg_2photons_KO_3dpi_stitched_timeconc_registered	2	KO	94	160286	37.8817282023571	0.997588084520259	10.3048464687662		240229_mtmg_2photons__WT_3dpi_stitched_timeconc_registered	1	WT	50	179	122273	122376	122293	190	-0.994345616958503	185
				240315_mtmg_2photons_KO_3dpi_stitched_timeconc_registered	2	KO	94	160312	10.9062107919971	0.75198073348794	83.0819978097227		240229_mtmg_2photons__WT_3dpi_stitched_timeconc_registered	1	WT	60	179	122273	122376	122293	200	-0.976229806145365	195
				240315_mtmg_2photons_KO_3dpi_stitched_timeconc_registered	2	KO	95	160444	39.1888758184377	0.993139979933084	10.7266908521267		240229_mtmg_2photons__WT_3dpi_stitched_timeconc_registered	1	WT	70	179	122273	122376	122293	210	-0.98601504908472	205
				240315_mtmg_2photons_KO_3dpi_stitched_timeconc_registered	2	KO	95	160588	27.2109636337296	0.995286857535993	7.84281025045703		240229_mtmg_2photons__WT_3dpi_stitched_timeconc_registered	1	WT	80	179	122273	122376	122293	220	-0.984279072667664	215
				240315_mtmg_2photons_KO_3dpi_stitched_timeconc_registered	2	KO	100	161462	32.5419676772478	0.977365778860725	18.9166827993961		240229_mtmg_2photons__WT_3dpi_stitched_timeconc_registered	1	WT	0	183	123139	123173	123262	270	-0.707106781186547	265
				240315_mtmg_2photons_KO_3dpi_stitched_timeconc_registered	2	KO	100	161479	17.2636028517336	0.934997691402014	25.8359754035697		240229_mtmg_2photons__WT_3dpi_stitched_timeconc_registered	1	WT	10	183	123139	123173	123262	280	-0.809898043971558	275
				240315_mtmg_2photons_KO_3dpi_stitched_timeconc_registered	2	KO	102	161681	17.2636028517336	0.934997691402014	25.8359754035697		240229_mtmg_2photons__WT_3dpi_stitched_timeconc_registered	1	WT	20	183	123139	123173	123262	290	-0.810825147137975	285
				240315_mtmg_2photons_KO_3dpi_stitched_timeconc_registered	2	KO	102	161688	17.2636028517336	0.934997691402014	25.8359754035697		240229_mtmg_2photons__WT_3dpi_stitched_timeconc_registered	1	WT	30	183	123139	123173	123262	300	-0.778603529928854	295
				240315_mtmg_2photons_KO_3dpi_stitched_timeconc_registered	2	KO	110	163064	9.21600000000001	0.88388347648318	90		240229_mtmg_2photons__WT_3dpi_stitched_timeconc_registered	1	WT	40	183	123139	123173	123262	310	-0.924454450782435	305
				240315_mtmg_2photons_KO_3dpi_stitched_timeconc_registered	2	KO	110	163097	8.77966016789857	0.999283622620559	4.76364169071833		240229_mtmg_2photons__WT_3dpi_stitched_timeconc_registered	1	WT	50	183	123139	123173	123262	320	-0.96597160536917	315
				240315_mtmg_2photons_KO_3dpi_stitched_timeconc_registered	2	KO	111	163703	36.6452924845631	0.943733758908527	24.3867965855672		240229_mtmg_2photons__WT_3dpi_stitched_timeconc_registered	1	WT	60	183	123139	123173	123262	330	-0.949116067716901	325
				240315_mtmg_2photons_KO_3dpi_stitched_timeconc_registered	2	KO	111	163487	42.0996368682169	0.811205578750947	59.4365542250363		240229_mtmg_2photons__WT_3dpi_stitched_timeconc_registered	1	WT	70	183	123139	123173	123262	340	-0.978167188069267	335
				240315_mtmg_2photons_KO_3dpi_stitched_timeconc_registered	2	KO	118	165272	53.4325098272451	0.992240246483152	11.2146431969385		240229_mtmg_2photons__WT_3dpi_stitched_timeconc_registered	1	WT	80	183	123139	123173	123262	350	-0.985888900760537	345
				240315_mtmg_2photons_KO_3dpi_stitched_timeconc_registered	2	KO	118	165299	48.5672641952289	0.959966211240654	27.9995098454346		240229_mtmg_2photons__WT_3dpi_stitched_timeconc_registered	1	WT	90	183	123139	123173	123262	360	-0.98784083595941	355
				240315_mtmg_2photons_KO_3dpi_stitched_timeconc_registered	2	KO	121	165638	48.5672641952289	0.959966211240654	27.9995098454346		240229_mtmg_2photons__WT_3dpi_stitched_timeconc_registered	1	WT	100	183	123139	123173	123262	370	-0.988470649756965	365
				240315_mtmg_2photons_KO_3dpi_stitched_timeconc_registered	2	KO	121	165807	48.5672641952289	0.959966211240654	27.9995098454346		240229_mtmg_2photons__WT_3dpi_stitched_timeconc_registered	1	WT	110	183	123139	123173	123262	380	-0.946781496030758	375
				240315_mtmg_2photons_KO_3dpi_stitched_timeconc_registered	2	KO	123	166191	37.7219212235318	0.905513902624452	45.7614667020895		240229_mtmg_2photons__WT_3dpi_stitched_timeconc_registered	1	WT	120	183	123139	123173	123262	390	-0.931106291920517	385
				240315_mtmg_2photons_KO_3dpi_stitched_timeconc_registered	2	KO	123	166141	39.3397784327247	0.932477818455056	26.1944708251067		240229_mtmg_2photons__WT_3dpi_stitched_timeconc_registered	1	WT	130	183	123139	123173	123262	400	-0.907584013315792	395
				240315_mtmg_2photons_KO_3dpi_stitched_timeconc_registered	2	KO	125	166760	22.359066448704	0.866033643320201	87.3656327916719		240229_mtmg_2photons__WT_3dpi_stitched_timeconc_registered	1	WT	140	183	123139	123173	123262	410	-0.915888334107849	405
				240315_mtmg_2photons_KO_3dpi_stitched_timeconc_registered	2	KO	125	166816	29.382309398907	0.87341378072194	NaN		240229_mtmg_2photons__WT_3dpi_stitched_timeconc_registered	1	WT	150	183	123139	123173	123262	420	-0.91367781315869	415
				240315_mtmg_2photons_KO_3dpi_stitched_timeconc_registered	2	KO	131	167735	29.382309398907	0.87341378072194	NaN		240229_mtmg_2photons__WT_3dpi_stitched_timeconc_registered	1	WT	0	187	124004	124074	124133	240	-0.73279349167663	235
				240315_mtmg_2photons_KO_3dpi_stitched_timeconc_registered	2	KO	131	167742	29.382309398907	0.87341378072194	NaN		240229_mtmg_2photons__WT_3dpi_stitched_timeconc_registered	1	WT	10	187	124004	124074	124133	250	-0.878644394486231	245
				240315_mtmg_2photons_KO_3dpi_stitched_timeconc_registered	2	KO	133	168175	29.382309398907	0.87341378072194	NaN		240229_mtmg_2photons__WT_3dpi_stitched_timeconc_registered	1	WT	20	187	124004	124074	124133	260	-0.947541427665456	255
				240315_mtmg_2photons_KO_3dpi_stitched_timeconc_registered	2	KO	133	168216	29.382309398907	0.87341378072194	NaN		240229_mtmg_2photons__WT_3dpi_stitched_timeconc_registered	1	WT	30	187	124004	124074	124133	270	-0.938578553421836	265
				240315_mtmg_2photons_KO_3dpi_stitched_timeconc_registered	2	KO	140	169312	37.7590579601134	0.977486583660139	23.3956503480101		240229_mtmg_2photons__WT_3dpi_stitched_timeconc_registered	1	WT	40	187	124004	124074	124133	280	-0.982710578506769	275
				240315_mtmg_2photons_KO_3dpi_stitched_timeconc_registered	2	KO	140	169536	36.3559738438406	0.977856770671983	36.5633894783386		240229_mtmg_2photons__WT_3dpi_stitched_timeconc_registered	1	WT	50	187	124004	124074	124133	290	-0.819842821710026	285
				240315_mtmg_2photons_KO_3dpi_stitched_timeconc_registered	2	KO	142	169885	29.7635632779273	0.924330730389505	25.3287877230267		240229_mtmg_2photons__WT_3dpi_stitched_timeconc_registered	1	WT	60	187	124004	124074	124133	300	-0.746004847757048	295
				240315_mtmg_2photons_KO_3dpi_stitched_timeconc_registered	2	KO	142	169926	28.3735469035198	0.794737683960462	55.7434808605991		240229_mtmg_2photons__WT_3dpi_stitched_timeconc_registered	1	WT	70	187	124004	124074	124133	310	-0.632113138737376	305
				240315_mtmg_2photons_KO_3dpi_stitched_timeconc_registered	2	KO	144	170150	48.7459618798871	0.974481074982335	15.3229711849619		240229_mtmg_2photons__WT_3dpi_stitched_timeconc_registered	1	WT	80	187	124004	124074	124133	320	-0.621498567228207	315
				240315_mtmg_2photons_KO_3dpi_stitched_timeconc_registered	2	KO	144	170195	31.1459331611861	0.674066975964896	24.3135957484404		240229_mtmg_2photons__WT_3dpi_stitched_timeconc_registered	1	WT	90	187	124004	124074	124133	330	-0.653876426449255	325
				240315_mtmg_2photons_KO_3dpi_stitched_timeconc_registered	2	KO	155	173049	37.7273193241735	0.85678405298215	53.0068142359988		240229_mtmg_2photons__WT_3dpi_stitched_timeconc_registered	1	WT	100	187	124004	124074	124133	340	-0.653034008395173	335
				240315_mtmg_2photons_KO_3dpi_stitched_timeconc_registered	2	KO	155	173176	46.3348089642933	0.865855505661627	45.2684019389645		240229_mtmg_2photons__WT_3dpi_stitched_timeconc_registered	1	WT	110	187	124004	124074	124133	350	-0.59792643231258	345
				240315_mtmg_2photons_KO_3dpi_stitched_timeconc_registered	2	KO	156	173651	46.3348089642933	0.865855505661627	45.2684019389645		240229_mtmg_2photons__WT_3dpi_stitched_timeconc_registered	1	WT	120	187	124004	124074	124133	360	-0.569209978858767	355
				240315_mtmg_2photons_KO_3dpi_stitched_timeconc_registered	2	KO	156	173658	46.3348089642933	0.865855505661627	45.2684019389645		240229_mtmg_2photons__WT_3dpi_stitched_timeconc_registered	1	WT	130	187	124004	124074	124133	370	-0.580139104905977	365
				240315_mtmg_2photons_KO_3dpi_stitched_timeconc_registered	2	KO	159	174095	53.4441595131485	0.922211169912854	35.1658559112023		240229_mtmg_2photons__WT_3dpi_stitched_timeconc_registered	1	WT	0	194	125301	125332	125370	350	-0.815771498924599	345
				240315_mtmg_2photons_KO_3dpi_stitched_timeconc_registered	2	KO	159	174214	36.6265229708188	0.948868875074888	20.7744005866464		240229_mtmg_2photons__WT_3dpi_stitched_timeconc_registered	1	WT	10	194	125301	125332	125370	360	-0.130467991176583	355
				240315_mtmg_2photons_KO_3dpi_stitched_timeconc_registered	2	KO	163	174941	46.3682116192173	0.85247386394736	56.9854357100121		240229_mtmg_2photons__WT_3dpi_stitched_timeconc_registered	1	WT	20	194	125301	125332	125370	370	-0.288882938832156	365
				240315_mtmg_2photons_KO_3dpi_stitched_timeconc_registered	2	KO	163	174997	33.2356284206598	0.922785717612835	32.0314010000082		240229_mtmg_2photons__WT_3dpi_stitched_timeconc_registered	1	WT	30	194	125301	125332	125370	380	-0.703816063235088	375
				240315_mtmg_2photons_KO_3dpi_stitched_timeconc_registered	2	KO	164	175253	27.4593191540413	0.440857516271305	47.9461188348343		240229_mtmg_2photons__WT_3dpi_stitched_timeconc_registered	1	WT	40	194	125301	125332	125370	390	-0.760708888639849	385
				240315_mtmg_2photons_KO_3dpi_stitched_timeconc_registered	2	KO	164	175335	37.8201983952818	0.98606785095229	11.1234805539275		240229_mtmg_2photons__WT_3dpi_stitched_timeconc_registered	1	WT	50	194	125301	125332	125370	400	-0.805084715049176	395
				240315_mtmg_2photons_KO_3dpi_stitched_timeconc_registered	2	KO	169	176253	31.4607851785494	0.957422014204617	28.4433494618098		240229_mtmg_2photons__WT_3dpi_stitched_timeconc_registered	1	WT	60	194	125301	125332	125370	410	-0.813813067413747	405
				240315_mtmg_2photons_KO_3dpi_stitched_timeconc_registered	2	KO	169	176306	51.3696895518352	0.992804014227557	10.4174390196717		240229_mtmg_2photons__WT_3dpi_stitched_timeconc_registered	1	WT	70	194	125301	125332	125370	420	-0.871501161490165	415
				240315_mtmg_2photons_KO_3dpi_stitched_timeconc_registered	2	KO	170	176720	22.688219531519	0.962376650794482	15.5733957913651		240229_mtmg_2photons__WT_3dpi_stitched_timeconc_registered	1	WT	80	194	125301	125332	125370	430	-0.910455833423781	425
				240315_mtmg_2photons_KO_3dpi_stitched_timeconc_registered	2	KO	170	176746	61.8092726468934	0.995989698044889	23.757022669083		240229_mtmg_2photons__WT_3dpi_stitched_timeconc_registered	1	WT	90	194	125301	125332	125370	440	-0.913654660927912	435
				240315_mtmg_2photons_KO_3dpi_stitched_timeconc_registered	2	KO	175	177585	9.79636263507009	0.971936105416136	88.2642954110715		240229_mtmg_2photons__WT_3dpi_stitched_timeconc_registered	1	WT	100	194	125301	125332	125370	450	-0.923714258815483	445
				240315_mtmg_2photons_KO_3dpi_stitched_timeconc_registered	2	KO	175	177626	30.6807008713206	0.998529076124537	25.5483308735588		240229_mtmg_2photons__WT_3dpi_stitched_timeconc_registered	1	WT	110	194	125301	125332	125370	460	-0.952354647757271	455
				240315_mtmg_2photons_KO_3dpi_stitched_timeconc_registered	2	KO	113	178013	38.7382742132679	0.985204164796594	38.8559704282808		240229_mtmg_2photons__WT_3dpi_stitched_timeconc_registered	1	WT	0	197	123720	123852	123760	400	-0.643509750886564	395
				240315_mtmg_2photons_KO_3dpi_stitched_timeconc_registered	2	KO	113	178042	31.6801251202449	0.995117318352337	27.2063950560195		240229_mtmg_2photons__WT_3dpi_stitched_timeconc_registered	1	WT	10	197	123720	123852	123760	410	-0.984934566096264	405
				240315_mtmg_2photons_KO_3dpi_stitched_timeconc_registered	2	KO	196	183167	37.2632525186995	0.963239686951024	16.3817816142825		240229_mtmg_2photons__WT_3dpi_stitched_timeconc_registered	1	WT	20	197	123720	123852	123760	420	-0.90459391091543	415
				240315_mtmg_2photons_KO_3dpi_stitched_timeconc_registered	2	KO	196	183247	31.3423473608747	0.922003645620975	32.1064570702532		240229_mtmg_2photons__WT_3dpi_stitched_timeconc_registered	1	WT	30	197	123720	123852	123760	430	-0.917796130535867	425
				240314_mtmg_2photons__WT_3dpi_stitched_timeconc_registered	2	WT	0	126124	31.3205113660959	0.920806971592008	48.4444035295194		240229_mtmg_2photons__WT_3dpi_stitched_timeconc_registered	1	WT	40	197	123720	123852	123760	440	-0.937740430773568	435
				240314_mtmg_2photons__WT_3dpi_stitched_timeconc_registered	2	WT	1	126382	46.5950282103463	0.923244074245884	22.5212359516661		240229_mtmg_2photons__WT_3dpi_stitched_timeconc_registered	1	WT	50	197	123720	123852	123760	450	-0.973540326330699	445
				240314_mtmg_2photons__WT_3dpi_stitched_timeconc_registered	2	WT	3	126704	26.0128977055302	0.459708230634202	33.9432652695317		240229_mtmg_2photons__WT_3dpi_stitched_timeconc_registered	1	WT	60	197	123720	123852	123760	460	-0.977332104589311	455
				240314_mtmg_2photons__WT_3dpi_stitched_timeconc_registered	2	WT	7	127743	32.760193281451	0.933162793094074	28.5149472038129		240229_mtmg_2photons__WT_3dpi_stitched_timeconc_registered	1	WT	0	200	125880	123324	125890	220	-0.980580675668292	215
				240314_mtmg_2photons__WT_3dpi_stitched_timeconc_registered	2	WT	8	127831	44.4908118331933	0.975279396810352	17.8218746186354		240229_mtmg_2photons__WT_3dpi_stitched_timeconc_registered	1	WT	10	200	125880	123324	125890	230	-0.999775325780642	225
				240314_mtmg_2photons__WT_3dpi_stitched_timeconc_registered	2	WT	9	127975	64.0442113899622	0.776213452711119	34.6300186471122		240229_mtmg_2photons__WT_3dpi_stitched_timeconc_registered	1	WT	20	200	125880	123324	125890	240	-0.995179524951314	235
				240314_mtmg_2photons__WT_3dpi_stitched_timeconc_registered	2	WT	10	128103	40.1698964701877	0.880295411404075	26.1524115741417		240229_mtmg_2photons__WT_3dpi_stitched_timeconc_registered	1	WT	30	200	125880	123324	125890	250	-0.988316221652358	245
				240314_mtmg_2photons__WT_3dpi_stitched_timeconc_registered	2	WT	11	128170	36.6931070073038	0.971640792687235	17.7163530038687		240229_mtmg_2photons__WT_3dpi_stitched_timeconc_registered	1	WT	0	1	80305	80324	80350	400	-0.924678098474717	395
				240314_mtmg_2photons__WT_3dpi_stitched_timeconc_registered	2	WT	13	128363	33.8431884229886	0.946021091816902	23.8726309011763		240229_mtmg_2photons__WT_3dpi_stitched_timeconc_registered	1	WT	10	1	80305	80324	80350	410	-0.747409318683661	405
				240314_mtmg_2photons__WT_3dpi_stitched_timeconc_registered	2	WT	14	128507	26.6950056926859	0.949140393488597	30.6973862233893		240229_mtmg_2photons__WT_3dpi_stitched_timeconc_registered	1	WT	20	1	80305	80324	80350	420	-0.908771901282909	415
				240314_mtmg_2photons__WT_3dpi_stitched_timeconc_registered	2	WT	17	129296	25.045556217405	0.918723492991636	58.009038832645		240229_mtmg_2photons__WT_3dpi_stitched_timeconc_registered	1	WT	30	1	80305	80324	80350	430	-0.996072640692687	425
				240314_mtmg_2photons__WT_3dpi_stitched_timeconc_registered	2	WT	18	129392	30.1305086698324	0.972212808720084	27.2867174491636		240229_mtmg_2photons__WT_3dpi_stitched_timeconc_registered	1	WT	40	1	80305	80324	80350	440	-0.999236083623178	435
				240314_mtmg_2photons__WT_3dpi_stitched_timeconc_registered	2	WT	19	129455	34.9781505293583	0.798168546164238	112.500000000247		240229_mtmg_2photons__WT_3dpi_stitched_timeconc_registered	1	WT	50	1	80305	80324	80350	450	-0.982638209835306	445
				240314_mtmg_2photons__WT_3dpi_stitched_timeconc_registered	2	WT	21	130167	36.9949873389113	0.964035059925647	17.9228137315291		240229_mtmg_2photons__WT_3dpi_stitched_timeconc_registered	1	WT	0	9	81833	81853	81866	370	-0.999422038767594	365
				240314_mtmg_2photons__WT_3dpi_stitched_timeconc_registered	2	WT	22	130503	50.9164596282711	0.983017832996085	9.07096567707021		240229_mtmg_2photons__WT_3dpi_stitched_timeconc_registered	1	WT	10	9	81833	81853	81866	380	-0.883115719457412	375
				240314_mtmg_2photons__WT_3dpi_stitched_timeconc_registered	2	WT	23	130704	43.9112783845283	0.922122050187058	46.5860623607868		240229_mtmg_2photons__WT_3dpi_stitched_timeconc_registered	1	WT	20	9	81833	81853	81866	390	-0.936122553501742	385
				240314_mtmg_2photons__WT_3dpi_stitched_timeconc_registered	2	WT	24	130911	44.8705081387568	0.494048618031004	39.1463898100665		240229_mtmg_2photons__WT_3dpi_stitched_timeconc_registered	1	WT	30	9	81833	81853	81866	400	-0.838751660096651	395
				240314_mtmg_2photons__WT_3dpi_stitched_timeconc_registered	2	WT	25	131234	43.1161393191804	0.905519836077837	42.0515497159777		240229_mtmg_2photons__WT_3dpi_stitched_timeconc_registered	1	WT	40	9	81833	81853	81866	410	-0.909848857851202	405
				240314_mtmg_2photons__WT_3dpi_stitched_timeconc_registered	2	WT	26	131335	58.4517279524253	0.976151829700487	21.4658836955325		240229_mtmg_2photons__WT_3dpi_stitched_timeconc_registered	1	WT	0	13	82699	82725	82757	360	-0.98942482888874	355
				240314_mtmg_2photons__WT_3dpi_stitched_timeconc_registered	2	WT	27	131580	38.3982737748506	0.951848952366177	23.0966699398307		240229_mtmg_2photons__WT_3dpi_stitched_timeconc_registered	1	WT	10	13	82699	82725	82757	370	-0.988339670459784	365
				240314_mtmg_2photons__WT_3dpi_stitched_timeconc_registered	2	WT	29	131841	53.550624246353	0.956964985828886	25.1828155769567		240229_mtmg_2photons__WT_3dpi_stitched_timeconc_registered	1	WT	20	13	82699	82725	82757	380	-0.988339670459784	375
				240314_mtmg_2photons__WT_3dpi_stitched_timeconc_registered	2	WT	30	132192	30.6654847151015	0.91555190776493	32.1646221588838		240229_mtmg_2photons__WT_3dpi_stitched_timeconc_registered	1	WT	30	13	82699	82725	82757	390	-0.997267754453988	385
				240314_mtmg_2photons__WT_3dpi_stitched_timeconc_registered	2	WT	31	132300	32.4317197403891	0.937239325395413	35.7561314262073		240229_mtmg_2photons__WT_3dpi_stitched_timeconc_registered	1	WT	40	13	82699	82725	82757	400	-0.999314833768136	395
				240314_mtmg_2photons__WT_3dpi_stitched_timeconc_registered	2	WT	32	132360	23.4281106448036	0.943465015118362	20.5129118051686		240229_mtmg_2photons__WT_3dpi_stitched_timeconc_registered	1	WT	50	13	82699	82725	82757	410	-0.984036974476183	405
				240314_mtmg_2photons__WT_3dpi_stitched_timeconc_registered	2	WT	33	132425	32.7805576033379	0.3408958381142	33.2488821680544		240229_mtmg_2photons__WT_3dpi_stitched_timeconc_registered	1	WT	60	13	82699	82725	82757	420	-0.972650231117322	415
				240314_mtmg_2photons__WT_3dpi_stitched_timeconc_registered	2	WT	34	132515	33.6333326705088	0.967658036491241	19.8783686615433		240229_mtmg_2photons__WT_3dpi_stitched_timeconc_registered	1	WT	70	13	82699	82725	82757	430	-0.973442678210505	425
				240314_mtmg_2photons__WT_3dpi_stitched_timeconc_registered	2	WT	35	132570	30.4660715702218	0.944262687559767	34.1532985888412		240229_mtmg_2photons__WT_3dpi_stitched_timeconc_registered	1	WT	80	13	82699	82725	82757	440	-0.986907622105951	435
				240314_mtmg_2photons__WT_3dpi_stitched_timeconc_registered	2	WT	36	132674	19.3731705366348	0.87966555479555	33.6042796768654		240229_mtmg_2photons__WT_3dpi_stitched_timeconc_registered	1	WT	90	13	82699	82725	82757	450	-0.982486524303424	445
				240314_mtmg_2photons__WT_3dpi_stitched_timeconc_registered	2	WT	37	132739	20.6529867348384	0.167651941756913	80.2463668715816		240229_mtmg_2photons__WT_3dpi_stitched_timeconc_registered	1	WT	100	13	82699	82725	82757	460	-0.990437099325739	455
				240314_mtmg_2photons__WT_3dpi_stitched_timeconc_registered	2	WT	38	132959	66.8569642818578	0.947370947105928	34.6319510382678		240229_mtmg_2photons__WT_3dpi_stitched_timeconc_registered	1	WT	0	17	83617	83821	83657	170	-0.354649213951903	165
				240314_mtmg_2photons__WT_3dpi_stitched_timeconc_registered	2	WT	39	133019	35.9531283179666	0.98024922120583	17.4374515873461		240229_mtmg_2photons__WT_3dpi_stitched_timeconc_registered	1	WT	10	17	83617	83821	83657	180	-0.193673389254916	175
				240314_mtmg_2photons__WT_3dpi_stitched_timeconc_registered	2	WT	40	133163	28.0043264506119	0.934032763512265	27.7711387533545		240229_mtmg_2photons__WT_3dpi_stitched_timeconc_registered	1	WT	20	17	83617	83821	83657	190	-0.713095462128104	185
				240314_mtmg_2photons__WT_3dpi_stitched_timeconc_registered	2	WT	45	133896	17.2207310303654	0.751649678013009	27.5980369245864		240229_mtmg_2photons__WT_3dpi_stitched_timeconc_registered	1	WT	30	17	83617	83821	83657	200	-0.829179695328317	195
				240314_mtmg_2photons__WT_3dpi_stitched_timeconc_registered	2	WT	46	134263	54.1187269173474	0.966950497304254	16.6137722442092		240229_mtmg_2photons__WT_3dpi_stitched_timeconc_registered	1	WT	40	17	83617	83821	83657	210	-0.817610649120681	205
				240314_mtmg_2photons__WT_3dpi_stitched_timeconc_registered	2	WT	47	134477	50.6740058861469	0.934443922694442	23.4390649989596		240229_mtmg_2photons__WT_3dpi_stitched_timeconc_registered	1	WT	50	17	83617	83821	83657	220	-0.904662911366128	215
				240314_mtmg_2photons__WT_3dpi_stitched_timeconc_registered	2	WT	48	134540	17.1976152976551	0.672475109686076	49.861199379203		240229_mtmg_2photons__WT_3dpi_stitched_timeconc_registered	1	WT	0	19	84274	84306	84372	90	0.956054208215885	85
				240314_mtmg_2photons__WT_3dpi_stitched_timeconc_registered	2	WT	49	134696	87.5276839633203	0.971257366298883	16.3308416050356		240229_mtmg_2photons__WT_3dpi_stitched_timeconc_registered	1	WT	10	19	84274	84306	84372	100	0.981548987000326	95
				240314_mtmg_2photons__WT_3dpi_stitched_timeconc_registered	2	WT	50	134919	31.7230999350846	0.979942491015844	22.0723370022959		240229_mtmg_2photons__WT_3dpi_stitched_timeconc_registered	1	WT	20	19	84274	84306	84372	110	-0.81920701254875	105
				240314_mtmg_2photons__WT_3dpi_stitched_timeconc_registered	2	WT	51	135102	28.3990994615321	0.949817910091477	31.1025282340712		240229_mtmg_2photons__WT_3dpi_stitched_timeconc_registered	1	WT	0	20	84435	84589	84474	20	-0.0337971062629747	15
				240314_mtmg_2photons__WT_3dpi_stitched_timeconc_registered	2	WT	52	135205	34.0821076115468	0.94346487195987	38.1824030842411		240229_mtmg_2photons__WT_3dpi_stitched_timeconc_registered	1	WT	10	20	84435	84589	84474	30	-0.360320106428491	25
				240314_mtmg_2photons__WT_3dpi_stitched_timeconc_registered	2	WT	53	135406	37.4560738332037	0.96834551588377	24.0251850620845		240229_mtmg_2photons__WT_3dpi_stitched_timeconc_registered	1	WT	20	20	84435	84589	84474	40	-0.459678110487847	35
				240314_mtmg_2photons__WT_3dpi_stitched_timeconc_registered	2	WT	54	135478	19.9626380006781	0.930510379011477	45.8339366507807		240229_mtmg_2photons__WT_3dpi_stitched_timeconc_registered	1	WT	30	20	84435	84589	84474	50	-0.777656290908561	45
				240314_mtmg_2photons__WT_3dpi_stitched_timeconc_registered	2	WT	55	135573	36.0429582024717	0.988262266497806	14.8724406452981		240229_mtmg_2photons__WT_3dpi_stitched_timeconc_registered	1	WT	40	20	84435	84589	84474	60	-0.948683298041888	55
				240314_mtmg_2photons__WT_3dpi_stitched_timeconc_registered	2	WT	56	135624	34.1303594609259	0.774875868860225	44.459616598063		240229_mtmg_2photons__WT_3dpi_stitched_timeconc_registered	1	WT	50	20	84435	84589	84474	70	-0.99923694044375	65
				240314_mtmg_2photons__WT_3dpi_stitched_timeconc_registered	2	WT	57	136002	34.4216059276217	0.213598613497539	33.7061973662798		240229_mtmg_2photons__WT_3dpi_stitched_timeconc_registered	1	WT	60	20	84435	84589	84474	80	-0.999999309584674	75
				240314_mtmg_2photons__WT_3dpi_stitched_timeconc_registered	2	WT	58	136137	36.859679245181	0.903531550842864	30.2641060283315		240229_mtmg_2photons__WT_3dpi_stitched_timeconc_registered	1	WT	70	20	84435	84589	84474	90	-0.999976772093766	85
				240314_mtmg_2photons__WT_3dpi_stitched_timeconc_registered	2	WT	4	126911	28.199174465167	0.818991661334744	29.4290968173645		240229_mtmg_2photons__WT_3dpi_stitched_timeconc_registered	1	WT	80	20	84435	84589	84474	100	-0.982027350634454	95
				240314_mtmg_2photons__WT_3dpi_stitched_timeconc_registered	2	WT	5	127319	26.2774369034586	0.337853953491418	40.4897175576676		240229_mtmg_2photons__WT_3dpi_stitched_timeconc_registered	1	WT	90	20	84435	84589	84474	110	-0.980635208363945	105
				240314_mtmg_2photons__WT_3dpi_stitched_timeconc_registered	2	WT	6	127624	31.3682751744843	0.515386947497571	57.3705676738189		240229_mtmg_2photons__WT_3dpi_stitched_timeconc_registered	1	WT	0	26	85270	85330	85429	110	-0.648466455409182	105
				240314_mtmg_2photons__WT_3dpi_stitched_timeconc_registered	2	WT	12	128264	57.6290137988133	0.985789728323439	11.8304465972129		240229_mtmg_2photons__WT_3dpi_stitched_timeconc_registered	1	WT	10	26	85270	85330	85429	120	-0.808736084293653	115
				240314_mtmg_2photons__WT_3dpi_stitched_timeconc_registered	2	WT	15	128811	57.6290137988133	0.985789728323439	11.8304465972129		240229_mtmg_2photons__WT_3dpi_stitched_timeconc_registered	1	WT	20	26	85270	85330	85429	130	-0.849285325272357	125
				240314_mtmg_2photons__WT_3dpi_stitched_timeconc_registered	2	WT	16	128979	20.1174310349186	0.8809278678803	28.6846504274336		240229_mtmg_2photons__WT_3dpi_stitched_timeconc_registered	1	WT	30	26	85270	85330	85429	140	-0.983923779059756	135
				240314_mtmg_2photons__WT_3dpi_stitched_timeconc_registered	2	WT	20	129642	38.2435488568779	0.778255878855175	37.6051456215243		240229_mtmg_2photons__WT_3dpi_stitched_timeconc_registered	1	WT	40	26	85270	85330	85429	150	-0.987478628005286	145
				240314_mtmg_2photons__WT_3dpi_stitched_timeconc_registered	2	WT	28	131667	14.2446931460662	0.889185913098828	55.9007047283609		240229_mtmg_2photons__WT_3dpi_stitched_timeconc_registered	1	WT	50	26	85270	85330	85429	160	-0.991394789615446	155
				240314_mtmg_2photons__WT_3dpi_stitched_timeconc_registered	2	WT	41	133196	17.0768579448347	0.976146334603761	29.6250163655606		240229_mtmg_2photons__WT_3dpi_stitched_timeconc_registered	1	WT	60	26	85270	85330	85429	170	-0.99637826501551	165
				240314_mtmg_2photons__WT_3dpi_stitched_timeconc_registered	2	WT	42	133459	34.190861211741	0.947913063039274	16.1764982477955		240229_mtmg_2photons__WT_3dpi_stitched_timeconc_registered	1	WT	70	26	85270	85330	85429	180	-0.999173354367289	175
				240314_mtmg_2photons__WT_3dpi_stitched_timeconc_registered	2	WT	44	133780	9.60857679224136	0.884611278049048	30.3705189800617		240229_mtmg_2photons__WT_3dpi_stitched_timeconc_registered	1	WT	80	26	85270	85330	85429	190	-0.998830440533157	185
				240314_mtmg_2photons__WT_3dpi_stitched_timeconc_registered	2	WT	59	136232	16.6019899682684	0.962564307230816	22.7182793310816		240229_mtmg_2photons__WT_3dpi_stitched_timeconc_registered	1	WT	90	26	85270	85330	85429	200	-0.998459898037891	195
				240314_mtmg_2photons__WT_3dpi_stitched_timeconc_registered	2	WT	60	136431	24.1111960208484	0.915440911203953	43.8213076281049		240229_mtmg_2photons__WT_3dpi_stitched_timeconc_registered	1	WT	100	26	85270	85330	85429	210	-0.997450521371474	205
				240314_mtmg_2photons__WT_3dpi_stitched_timeconc_registered	2	WT	4	127016	36.1276509444519	0.99647088557206	14.7928098410529		240229_mtmg_2photons__WT_3dpi_stitched_timeconc_registered	1	WT	110	26	85270	85330	85429	220	-0.996414186728396	215
				240314_mtmg_2photons__WT_3dpi_stitched_timeconc_registered	2	WT	4	127130	25.5834038511116	0.997682314300743	20.7513917760356		240229_mtmg_2photons__WT_3dpi_stitched_timeconc_registered	1	WT	120	26	85270	85330	85429	230	-0.996223875099501	225
				240314_mtmg_2photons__WT_3dpi_stitched_timeconc_registered	2	WT	5	127346	25.5834038511116	0.997682314300743	20.7513917760356		240229_mtmg_2photons__WT_3dpi_stitched_timeconc_registered	1	WT	130	26	85270	85330	85429	240	-0.989839156892658	235
				240314_mtmg_2photons__WT_3dpi_stitched_timeconc_registered	2	WT	5	127445	25.5834038511116	0.997682314300743	20.7513917760356		240229_mtmg_2photons__WT_3dpi_stitched_timeconc_registered	1	WT	140	26	85270	85330	85429	250	-0.989839156892658	245
				240314_mtmg_2photons__WT_3dpi_stitched_timeconc_registered	2	WT	6	127634	33.4064584063433	0.962359843132385	25.8237307604614		240229_mtmg_2photons__WT_3dpi_stitched_timeconc_registered	1	WT	150	26	85270	85330	85429	260	-0.971103490631818	255
				240314_mtmg_2photons__WT_3dpi_stitched_timeconc_registered	2	WT	6	127644	55.7182542148734	0.643236233873489	167.891329424038		240229_mtmg_2photons__WT_3dpi_stitched_timeconc_registered	1	WT	0	29	86116	86153	86134	390	-0.999056158344857	385
				240314_mtmg_2photons__WT_3dpi_stitched_timeconc_registered	2	WT	12	128268	55.7182542148734	0.643236233873489	167.891329424038		240229_mtmg_2photons__WT_3dpi_stitched_timeconc_registered	1	WT	10	29	86116	86153	86134	400	-0.993883734677011	395
				240314_mtmg_2photons__WT_3dpi_stitched_timeconc_registered	2	WT	12	128275	55.7182542148734	0.643236233873489	167.891329424038		240229_mtmg_2photons__WT_3dpi_stitched_timeconc_registered	1	WT	20	29	86116	86153	86134	410	-0.996545758252009	405
				240314_mtmg_2photons__WT_3dpi_stitched_timeconc_registered	2	WT	15	128865	42.4348363799986	0.995262314794571	6.67098526502161		240229_mtmg_2photons__WT_3dpi_stitched_timeconc_registered	1	WT	30	29	86116	86153	86134	420	-0.98678909171219	415
				240314_mtmg_2photons__WT_3dpi_stitched_timeconc_registered	2	WT	15	128876	7.85059210812082	0.885861307080943	25.346175918614		240229_mtmg_2photons__WT_3dpi_stitched_timeconc_registered	1	WT	40	29	86116	86153	86134	430	-0.978066690434125	425
				240314_mtmg_2photons__WT_3dpi_stitched_timeconc_registered	2	WT	16	129079	81.7259047008284	0.966604596895588	19.1914044509295		240229_mtmg_2photons__WT_3dpi_stitched_timeconc_registered	1	WT	50	29	86116	86153	86134	440	-0.98976922794277	435
				240314_mtmg_2photons__WT_3dpi_stitched_timeconc_registered	2	WT	16	129149	35.5194114221347	0.92085853310674	36.6267114428151		240229_mtmg_2photons__WT_3dpi_stitched_timeconc_registered	1	WT	60	29	86116	86153	86134	450	-0.973595987513347	445
				240314_mtmg_2photons__WT_3dpi_stitched_timeconc_registered	2	WT	20	129760	60.1414043494858	0.773783325753049	68.7538054342842		240229_mtmg_2photons__WT_3dpi_stitched_timeconc_registered	1	WT	70	29	86116	86153	86134	460	-0.966665748693918	455
				240314_mtmg_2photons__WT_3dpi_stitched_timeconc_registered	2	WT	20	129832	60.8916460635714	0.97560125024709	12.0842340854174		240229_mtmg_2photons__WT_3dpi_stitched_timeconc_registered	1	WT	0	30	86352	86397	86380	400	-0.999480114352016	395
				240314_mtmg_2photons__WT_3dpi_stitched_timeconc_registered	2	WT	28	131770	42.5285090247479	0.963146723150144	16.1415590355993		240229_mtmg_2photons__WT_3dpi_stitched_timeconc_registered	1	WT	10	30	86352	86397	86380	410	-0.999911122958733	405
				240314_mtmg_2photons__WT_3dpi_stitched_timeconc_registered	2	WT	28	131779	2.04800000102387	1	NaN		240229_mtmg_2photons__WT_3dpi_stitched_timeconc_registered	1	WT	20	30	86352	86397	86380	420	-0.999911122958733	415
				240314_mtmg_2photons__WT_3dpi_stitched_timeconc_registered	2	WT	41	133237	27.3539524227922	0.975123888755889	23.0887192212551		240229_mtmg_2photons__WT_3dpi_stitched_timeconc_registered	1	WT	30	30	86352	86397	86380	430	-0.99942444861998	425
				240314_mtmg_2photons__WT_3dpi_stitched_timeconc_registered	2	WT	41	133339	28.7355361123643	0.961566848233561	21.8485573945338		240229_mtmg_2photons__WT_3dpi_stitched_timeconc_registered	1	WT	40	30	86352	86397	86380	440	-0.977103619490741	435
				240314_mtmg_2photons__WT_3dpi_stitched_timeconc_registered	2	WT	43	133571	24.4301800330731	0.986670705085162	7.29470988658839		240229_mtmg_2photons__WT_3dpi_stitched_timeconc_registered	1	WT	50	30	86352	86397	86380	450	-0.980945827660387	445
				240314_mtmg_2photons__WT_3dpi_stitched_timeconc_registered	2	WT	43	133613	25.3083457602994	0.82331887310703	56.1856229561705		240229_mtmg_2photons__WT_3dpi_stitched_timeconc_registered	1	WT	60	30	86352	86397	86380	460	-0.992482669720723	455
				240314_mtmg_2photons__WT_3dpi_stitched_timeconc_registered	2	WT	44	133814	20.24492970382	0.906009426664214	59.7821138906038		240229_mtmg_2photons__WT_3dpi_stitched_timeconc_registered	1	WT	0	32	86863	86983	86924	120	-0.811307981478694	115
				240314_mtmg_2photons__WT_3dpi_stitched_timeconc_registered	2	WT	44	133825	19.1907027435501	0.942475484976121	37.8847377836375		240229_mtmg_2photons__WT_3dpi_stitched_timeconc_registered	1	WT	10	32	86863	86983	86924	130	-0.914535337827917	125
				240314_mtmg_2photons__WT_3dpi_stitched_timeconc_registered	2	WT	59	136248	63.3508792876726	0.990839788976712	5.6200578315111		240229_mtmg_2photons__WT_3dpi_stitched_timeconc_registered	1	WT	20	32	86863	86983	86924	140	-0.98386991009867	135
				240314_mtmg_2photons__WT_3dpi_stitched_timeconc_registered	2	WT	59	136254	63.3508792876726	0.990839788976712	5.6200578315111		240229_mtmg_2photons__WT_3dpi_stitched_timeconc_registered	1	WT	30	32	86863	86983	86924	150	-0.735187420714505	145
				240314_mtmg_2photons__WT_3dpi_stitched_timeconc_registered	2	WT	60	136479	24.3745816479317	0.807485190593955	57.2570988467912		240229_mtmg_2photons__WT_3dpi_stitched_timeconc_registered	1	WT	40	32	86863	86983	86924	160	-0.796150315746324	155
				240314_mtmg_2photons__WT_3dpi_stitched_timeconc_registered	2	WT	60	136516	25.2209561593394	0.699216368933354	60.8262586441048		240229_mtmg_2photons__WT_3dpi_stitched_timeconc_registered	1	WT	50	32	86863	86983	86924	170	-0.823371346234304	165
				240531_mtmg_KO_3dpi_Timeconc_stitched_registered	4	KO	25	10766	23.4740353269653	0.282439082974196	43.7723528898842		240229_mtmg_2photons__WT_3dpi_stitched_timeconc_registered	1	WT	60	32	86863	86983	86924	180	-0.896970788791105	175
				240531_mtmg_KO_3dpi_Timeconc_stitched_registered	4	KO	26	10946	16.9291736504845	0.143601015282289	33.1555321395086		240229_mtmg_2photons__WT_3dpi_stitched_timeconc_registered	1	WT	0	33	87042	87264	87143	180	-0.905065675200037	175
				240531_mtmg_KO_3dpi_Timeconc_stitched_registered	4	KO	28	11370	31.2926866106396	0.926747048719324	26.0312124847692		240229_mtmg_2photons__WT_3dpi_stitched_timeconc_registered	1	WT	10	33	87042	87264	87143	190	-0.996097312977324	185
				240531_mtmg_KO_3dpi_Timeconc_stitched_registered	4	KO	29	11434	21.0704114780599	0.508627699705248	35.4608734575687		240229_mtmg_2photons__WT_3dpi_stitched_timeconc_registered	1	WT	20	33	87042	87264	87143	200	-0.980897753557414	195
				240531_mtmg_KO_3dpi_Timeconc_stitched_registered	4	KO	30	11537	14.4061718404197	0.709341763412451	51.4848957147415		240229_mtmg_2photons__WT_3dpi_stitched_timeconc_registered	1	WT	30	33	87042	87264	87143	210	-0.894072822382238	205
				240531_mtmg_KO_3dpi_Timeconc_stitched_registered	4	KO	31	12246	52.9896125800059	0.970692295712925	13.1265628468242		240229_mtmg_2photons__WT_3dpi_stitched_timeconc_registered	1	WT	40	33	87042	87264	87143	220	-0.870886912097173	215
				240531_mtmg_KO_3dpi_Timeconc_stitched_registered	4	KO	32	12762	19.7937120476423	0.498783459296527	49.7070938721054		240229_mtmg_2photons__WT_3dpi_stitched_timeconc_registered	1	WT	50	33	87042	87264	87143	230	-0.901663615599216	225
				240531_mtmg_KO_3dpi_Timeconc_stitched_registered	4	KO	33	13020	13.0585926168174	0.405793283386312	64.6153685512507		240229_mtmg_2photons__WT_3dpi_stitched_timeconc_registered	1	WT	60	33	87042	87264	87143	240	-0.92086436120994	235
				240531_mtmg_KO_3dpi_Timeconc_stitched_registered	4	KO	34	13161	17.4861696788461	0.947131472264335	37.3775266226594		240229_mtmg_2photons__WT_3dpi_stitched_timeconc_registered	1	WT	70	33	87042	87264	87143	250	-0.881174496473452	245
				240531_mtmg_KO_3dpi_Timeconc_stitched_registered	4	KO	35	13234	12.3676208768458	0.46239481460707	35.9758604098198		240229_mtmg_2photons__WT_3dpi_stitched_timeconc_registered	1	WT	80	33	87042	87264	87143	260	-0.884445357689477	255
				240531_mtmg_KO_3dpi_Timeconc_stitched_registered	4	KO	37	13711	12.5780684716741	0.218460093273403	70.7435444741414		240229_mtmg_2photons__WT_3dpi_stitched_timeconc_registered	1	WT	90	33	87042	87264	87143	270	-0.965730681941744	265
				240531_mtmg_KO_3dpi_Timeconc_stitched_registered	4	KO	39	14243	27.559515498717	0.890542866369591	39.7770890683399		240229_mtmg_2photons__WT_3dpi_stitched_timeconc_registered	1	WT	100	33	87042	87264	87143	280	-0.950857371356671	275
				240531_mtmg_KO_3dpi_Timeconc_stitched_registered	4	KO	40	14415	32.2564633008736	0.839180044961911	24.2884020026654		240229_mtmg_2photons__WT_3dpi_stitched_timeconc_registered	1	WT	110	33	87042	87264	87143	290	-0.920947208488159	285
				240531_mtmg_KO_3dpi_Timeconc_stitched_registered	4	KO	43	15808	11.8778703980763	0.488600334866212	64.2404195478033		240229_mtmg_2photons__WT_3dpi_stitched_timeconc_registered	1	WT	120	33	87042	87264	87143	300	-0.89949627909756	295
				240531_mtmg_KO_3dpi_Timeconc_stitched_registered	4	KO	49	20271	19.9577153431822	0.76632520784568	58.0562294907512		240229_mtmg_2photons__WT_3dpi_stitched_timeconc_registered	1	WT	130	33	87042	87264	87143	310	-0.879675434169721	305
				240531_mtmg_KO_3dpi_Timeconc_stitched_registered	4	KO	50	20502	14.4640420249622	0.688291102245538	53.8297482469397		240229_mtmg_2photons__WT_3dpi_stitched_timeconc_registered	1	WT	140	33	87042	87264	87143	320	-0.844192903494158	315
				240531_mtmg_KO_3dpi_Timeconc_stitched_registered	4	KO	51	20789	37.927330957174	0.282724174055607	34.9582125821986		240229_mtmg_2photons__WT_3dpi_stitched_timeconc_registered	1	WT	150	33	87042	87264	87143	330	-0.847133180838688	325
				240531_mtmg_KO_3dpi_Timeconc_stitched_registered	4	KO	53	21307	28.5705735879709	0.15358271424675	42.8122175446323		240229_mtmg_2photons__WT_3dpi_stitched_timeconc_registered	1	WT	170	33	87042	87264	87143	350	-0.852587963965538	NA
				240531_mtmg_KO_3dpi_Timeconc_stitched_registered	4	KO	55	21546	38.5572874756439	0.906026564573627	49.706226700901		240229_mtmg_2photons__WT_3dpi_stitched_timeconc_registered	1	WT	180	33	87042	87264	87143	360	-0.806138445550674	355
				240531_mtmg_KO_3dpi_Timeconc_stitched_registered	4	KO	56	22142	22.0267595734277	0.711500434381813	33.7952735173346		240229_mtmg_2photons__WT_3dpi_stitched_timeconc_registered	1	WT	200	33	87042	87264	87143	380	-0.747879196455156	NA
				240531_mtmg_KO_3dpi_Timeconc_stitched_registered	4	KO	57	22479	32.163145753527	0.846405019298351	63.3474869749104		240229_mtmg_2photons__WT_3dpi_stitched_timeconc_registered	1	WT	210	33	87042	87264	87143	390	-0.667167012264592	385
				240531_mtmg_KO_3dpi_Timeconc_stitched_registered	4	KO	61	24067	20.3706810206929	0.789018026288161	40.6899595383765		240229_mtmg_2photons__WT_3dpi_stitched_timeconc_registered	1	WT	220	33	87042	87264	87143	400	-0.675808501402989	395
				240531_mtmg_KO_3dpi_Timeconc_stitched_registered	4	KO	63	25076	48.575500345163	0.972797812503033	20.3085317543868		240229_mtmg_2photons__WT_3dpi_stitched_timeconc_registered	1	WT	230	33	87042	87264	87143	410	-0.623079088010124	405
				240531_mtmg_KO_3dpi_Timeconc_stitched_registered	4	KO	64	25182	34.012649896493	0.907439163564825	31.8121375522929		240229_mtmg_2photons__WT_3dpi_stitched_timeconc_registered	1	WT	240	33	87042	87264	87143	420	-0.572134952410839	415
				240531_mtmg_KO_3dpi_Timeconc_stitched_registered	4	KO	46	17224	20.9583658973663	0.310903842421293	40.6271209520652		240229_mtmg_2photons__WT_3dpi_stitched_timeconc_registered	1	WT	250	33	87042	87264	87143	430	-0.60545589681875	425
				240531_mtmg_KO_3dpi_Timeconc_stitched_registered	4	KO	65	25484	22.3587235085462	0.386118786517745	52.1791797067596		240229_mtmg_2photons__WT_3dpi_stitched_timeconc_registered	1	WT	260	33	87042	87264	87143	440	-0.392348697312892	435
				240531_mtmg_KO_3dpi_Timeconc_stitched_registered	4	KO	66	25684	14.5879388484419	0.574073901698894	34.3830717722208		240229_mtmg_2photons__WT_3dpi_stitched_timeconc_registered	1	WT	270	33	87042	87264	87143	450	0.434709940075049	445
				240531_mtmg_KO_3dpi_Timeconc_stitched_registered	4	KO	69	27485	28.5655360755819	0.104160014562802	43.1621649217644		240229_mtmg_2photons__WT_3dpi_stitched_timeconc_registered	1	WT	280	33	87042	87264	87143	460	0.406809624567384	455
				240531_mtmg_KO_3dpi_Timeconc_stitched_registered	4	KO	2	3018	13.6130219639618	0.737415881794114	39.2428732096545		240229_mtmg_2photons__WT_3dpi_stitched_timeconc_registered	1	WT	0	34	87365	87408	87455	350	-0.997054485500363	345
				240531_mtmg_KO_3dpi_Timeconc_stitched_registered	4	KO	70	27623	29.1341582326237	0.829382032155126	56.4752793149915		240229_mtmg_2photons__WT_3dpi_stitched_timeconc_registered	1	WT	10	34	87365	87408	87455	360	-0.98845495932369	355
				240531_mtmg_KO_3dpi_Timeconc_stitched_registered	4	KO	71	27885	18.4700021810008	0.199875729610285	63.2957796251338		240229_mtmg_2photons__WT_3dpi_stitched_timeconc_registered	1	WT	20	34	87365	87408	87455	370	-0.98781776264625	365
				240531_mtmg_KO_3dpi_Timeconc_stitched_registered	4	KO	72	28248	30.9945756717362	0.929429851984627	33.6811105470295		240229_mtmg_2photons__WT_3dpi_stitched_timeconc_registered	1	WT	30	34	87365	87408	87455	380	-0.985096770817921	375
				240531_mtmg_KO_3dpi_Timeconc_stitched_registered	4	KO	74	29266	13.5142738070718	0.914926074822658	38.3613422852894		240229_mtmg_2photons__WT_3dpi_stitched_timeconc_registered	1	WT	40	34	87365	87408	87455	390	-0.600000001200062	385
				240531_mtmg_KO_3dpi_Timeconc_stitched_registered	4	KO	75	29718	26.3837599237956	0.0894617563575617	37.2684633678464		240229_mtmg_2photons__WT_3dpi_stitched_timeconc_registered	1	WT	50	34	87365	87408	87455	400	-0.926092359902721	395
				240531_mtmg_KO_3dpi_Timeconc_stitched_registered	4	KO	77	30489	12.6933337535871	0.587125450330491	41.6580619527435		240229_mtmg_2photons__WT_3dpi_stitched_timeconc_registered	1	WT	60	34	87365	87408	87455	410	-0.976187060195438	405
				240531_mtmg_KO_3dpi_Timeconc_stitched_registered	4	KO	79	30980	15.7374737255896	0.900608829626164	32.2605993837101		240229_mtmg_2photons__WT_3dpi_stitched_timeconc_registered	1	WT	70	34	87365	87408	87455	420	-0.891815447227196	415
				240531_mtmg_KO_3dpi_Timeconc_stitched_registered	4	KO	80	31170	8.74118890165682	0.501713875838272	73.3101894284624		240229_mtmg_2photons__WT_3dpi_stitched_timeconc_registered	1	WT	0	35	87507	87628	87527	10	0.095274194491435	5
				240531_mtmg_KO_3dpi_Timeconc_stitched_registered	4	KO	81	31324	22.6594415755859	0.70822357093435	41.0616127705043		240229_mtmg_2photons__WT_3dpi_stitched_timeconc_registered	1	WT	10	35	87507	87628	87527	20	0.0887572236532428	15
				240531_mtmg_KO_3dpi_Timeconc_stitched_registered	4	KO	82	31419	4.56080225557053	0.227316828924676	32.4986755047908		240229_mtmg_2photons__WT_3dpi_stitched_timeconc_registered	1	WT	20	35	87507	87628	87527	30	-0.337911841302197	25
				240531_mtmg_KO_3dpi_Timeconc_stitched_registered	4	KO	85	32361	23.9554124135182	0.0420634113554553	59.3645472142269		240229_mtmg_2photons__WT_3dpi_stitched_timeconc_registered	1	WT	30	35	87507	87628	87527	40	-0.392779466681849	35
				240531_mtmg_KO_3dpi_Timeconc_stitched_registered	4	KO	88	33388	19.1560570822747	0.551129073175603	64.9754297193637		240229_mtmg_2photons__WT_3dpi_stitched_timeconc_registered	1	WT	40	35	87507	87628	87527	50	-0.402978683146624	45
				240531_mtmg_KO_3dpi_Timeconc_stitched_registered	4	KO	89	33724	22.6960406869722	0.374732449770403	48.397192155578		240229_mtmg_2photons__WT_3dpi_stitched_timeconc_registered	1	WT	50	35	87507	87628	87527	60	0.116465827808231	55
				240531_mtmg_KO_3dpi_Timeconc_stitched_registered	4	KO	90	33877	25.3825357463314	0.117236678638249	50.3635636156686		240229_mtmg_2photons__WT_3dpi_stitched_timeconc_registered	1	WT	60	35	87507	87628	87527	70	0.533361657578718	65
				240531_mtmg_KO_3dpi_Timeconc_stitched_registered	4	KO	91	34084	22.5731454033627	0.822094778520779	51.5192667545945		240229_mtmg_2photons__WT_3dpi_stitched_timeconc_registered	1	WT	70	35	87507	87628	87527	80	0.752782171604547	75
				240531_mtmg_KO_3dpi_Timeconc_stitched_registered	4	KO	92	34288	15.5939183082776	0.776066889762542	63.8511712606627		240229_mtmg_2photons__WT_3dpi_stitched_timeconc_registered	1	WT	80	35	87507	87628	87527	90	0.826285710962696	85
				240531_mtmg_KO_3dpi_Timeconc_stitched_registered	4	KO	4	3482	10.6234985953983	0.855688875631095	70.0309859585591		240229_mtmg_2photons__WT_3dpi_stitched_timeconc_registered	1	WT	0	37	88124	88169	88321	110	-0.995072189658394	105
				240531_mtmg_KO_3dpi_Timeconc_stitched_registered	4	KO	93	34478	14.0687259459599	0.626267374164139	43.434221908223		240229_mtmg_2photons__WT_3dpi_stitched_timeconc_registered	1	WT	10	37	88124	88169	88321	120	-0.999056158356904	115
				240531_mtmg_KO_3dpi_Timeconc_stitched_registered	4	KO	94	34812	13.2202570179826	0.946007359450343	32.4829277391543		240229_mtmg_2photons__WT_3dpi_stitched_timeconc_registered	1	WT	20	37	88124	88169	88321	130	-0.959118418234266	125
				240531_mtmg_KO_3dpi_Timeconc_stitched_registered	4	KO	97	35752	14.1928767106782	0.845172032448076	36.1297906293902		240229_mtmg_2photons__WT_3dpi_stitched_timeconc_registered	1	WT	30	37	88124	88169	88321	140	-0.957527111582496	135
				240531_mtmg_KO_3dpi_Timeconc_stitched_registered	4	KO	98	35885	27.5593198632702	0.958585777755566	165.173520027983		240229_mtmg_2photons__WT_3dpi_stitched_timeconc_registered	1	WT	40	37	88124	88169	88321	150	-0.877978284459846	145
				240531_mtmg_KO_3dpi_Timeconc_stitched_registered	4	KO	99	36212	19.4572725014041	0.648671120337932	51.3905726762399		240229_mtmg_2photons__WT_3dpi_stitched_timeconc_registered	1	WT	50	37	88124	88169	88321	160	-0.907242035966816	155
				240531_mtmg_KO_3dpi_Timeconc_stitched_registered	4	KO	100	36439	15.5444506621284	0.87015108138701	45.567199166908		240229_mtmg_2photons__WT_3dpi_stitched_timeconc_registered	1	WT	60	37	88124	88169	88321	170	-0.974482209008883	165
				240531_mtmg_KO_3dpi_Timeconc_stitched_registered	4	KO	101	36596	21.4470230870243	0.65566845049964	115.338716967476		240229_mtmg_2photons__WT_3dpi_stitched_timeconc_registered	1	WT	70	37	88124	88169	88321	180	-0.994013574190248	175
				240531_mtmg_KO_3dpi_Timeconc_stitched_registered	4	KO	102	36660	17.6296429156043	0.866978124411551	45.0353005187965		240229_mtmg_2photons__WT_3dpi_stitched_timeconc_registered	1	WT	80	37	88124	88169	88321	190	-0.995900126563566	185
				240531_mtmg_KO_3dpi_Timeconc_stitched_registered	4	KO	105	37603	13.5882910454846	0.363621064626636	50.5384504571205		240229_mtmg_2photons__WT_3dpi_stitched_timeconc_registered	1	WT	90	37	88124	88169	88321	200	-0.996295211852038	195
				240531_mtmg_KO_3dpi_Timeconc_stitched_registered	4	KO	106	38153	16.1133288308803	0.440169047076857	47.1916345405562		240229_mtmg_2photons__WT_3dpi_stitched_timeconc_registered	1	WT	100	37	88124	88169	88321	210	-0.996241331827857	205
				240531_mtmg_KO_3dpi_Timeconc_stitched_registered	4	KO	108	38579	6.65403109198791	0.969057665442771	16.7265865056878		240229_mtmg_2photons__WT_3dpi_stitched_timeconc_registered	1	WT	110	37	88124	88169	88321	220	-0.992268826312008	215
				240531_mtmg_KO_3dpi_Timeconc_stitched_registered	4	KO	111	39168	25.9494417312615	0.348608010899449	43.0310970920761		240229_mtmg_2photons__WT_3dpi_stitched_timeconc_registered	1	WT	120	37	88124	88169	88321	230	-0.987819050898694	225
				240531_mtmg_KO_3dpi_Timeconc_stitched_registered	4	KO	115	40384	14.4280646209589	0.0436241441250616	84.3702863693429		240229_mtmg_2photons__WT_3dpi_stitched_timeconc_registered	1	WT	130	37	88124	88169	88321	240	-0.990475977399148	235
				240531_mtmg_KO_3dpi_Timeconc_stitched_registered	4	KO	118	41247	6.69270706239363	0.347301884919708	26.2109627541926		240229_mtmg_2photons__WT_3dpi_stitched_timeconc_registered	1	WT	140	37	88124	88169	88321	250	-0.994729993656397	245
				240531_mtmg_KO_3dpi_Timeconc_stitched_registered	4	KO	119	41450	17.1029553442705	0.912504152804557	34.5734003962331		240229_mtmg_2photons__WT_3dpi_stitched_timeconc_registered	1	WT	150	37	88124	88169	88321	260	-0.995640662660663	255
				240531_mtmg_KO_3dpi_Timeconc_stitched_registered	4	KO	7	4308	25.0116049294334	0.751633790527271	34.4834295985727		240229_mtmg_2photons__WT_3dpi_stitched_timeconc_registered	1	WT	160	37	88124	88169	88321	270	-0.99749263290151	265
				240531_mtmg_KO_3dpi_Timeconc_stitched_registered	4	KO	123	42734	16.9906953049509	0.602871119518523	56.5050889281288		240229_mtmg_2photons__WT_3dpi_stitched_timeconc_registered	1	WT	0	39	88785	88850	89023	230	-0.724137931112965	225
				240531_mtmg_KO_3dpi_Timeconc_stitched_registered	4	KO	124	42936	35.8004197488368	0.405690482266951	42.3174796947474		240229_mtmg_2photons__WT_3dpi_stitched_timeconc_registered	1	WT	10	39	88785	88850	89023	240	-0.735436734333384	235
				240531_mtmg_KO_3dpi_Timeconc_stitched_registered	4	KO	125	43185	33.0431544681142	0.587248155744301	66.5297403701212		240229_mtmg_2photons__WT_3dpi_stitched_timeconc_registered	1	WT	20	39	88785	88850	89023	250	-0.735436734333384	245
				240531_mtmg_KO_3dpi_Timeconc_stitched_registered	4	KO	127	43464	13.884821849304	0.643208043915277	53.8380375033938		240229_mtmg_2photons__WT_3dpi_stitched_timeconc_registered	1	WT	30	39	88785	88850	89023	260	-0.920864722848865	255
				240531_mtmg_KO_3dpi_Timeconc_stitched_registered	4	KO	128	43802	19.6585093845889	0.599994434817957	62.0160067622711		240229_mtmg_2photons__WT_3dpi_stitched_timeconc_registered	1	WT	40	39	88785	88850	89023	270	-0.920440475216843	265
				240531_mtmg_KO_3dpi_Timeconc_stitched_registered	4	KO	131	44562	14.2050812558569	0.0625213525879367	75.7312711339829		240229_mtmg_2photons__WT_3dpi_stitched_timeconc_registered	1	WT	50	39	88785	88850	89023	280	-0.950342962021735	275
				240531_mtmg_KO_3dpi_Timeconc_stitched_registered	4	KO	132	44827	14.836924664759	0.732566235107937	58.8629088241366		240229_mtmg_2photons__WT_3dpi_stitched_timeconc_registered	1	WT	60	39	88785	88850	89023	290	-0.958182351395297	285
				240531_mtmg_KO_3dpi_Timeconc_stitched_registered	4	KO	133	45180	12.1921584175691	0.324532452662664	67.9215559773853		240229_mtmg_2photons__WT_3dpi_stitched_timeconc_registered	1	WT	70	39	88785	88850	89023	300	-0.936383301398983	295
				240531_mtmg_KO_3dpi_Timeconc_stitched_registered	4	KO	8	4683	2.45629367531094	0.543475961739496	110.568486932241		240229_mtmg_2photons__WT_3dpi_stitched_timeconc_registered	1	WT	80	39	88785	88850	89023	310	-0.952694005447505	305
				240531_mtmg_KO_3dpi_Timeconc_stitched_registered	4	KO	137	46645	39.1624541761504	0.830463161561422	62.3029016280254		240229_mtmg_2photons__WT_3dpi_stitched_timeconc_registered	1	WT	90	39	88785	88850	89023	320	-0.956787893757583	315
				240531_mtmg_KO_3dpi_Timeconc_stitched_registered	4	KO	139	47002	23.3873317699054	0.685214406458925	57.5423834083726		240229_mtmg_2photons__WT_3dpi_stitched_timeconc_registered	1	WT	0	42	90513	90581	90560	250	0.993652968343364	245
				240531_mtmg_KO_3dpi_Timeconc_stitched_registered	4	KO	140	47318	39.6793468666004	0.910053959291974	32.2216888726113		240229_mtmg_2photons__WT_3dpi_stitched_timeconc_registered	1	WT	10	42	90513	90581	90560	260	0.993652968343364	255
				240531_mtmg_KO_3dpi_Timeconc_stitched_registered	4	KO	141	47480	20.1721341269151	0.837212665102391	37.8501138418527		240229_mtmg_2photons__WT_3dpi_stitched_timeconc_registered	1	WT	20	42	90513	90581	90560	270	0.0595953806295398	265
				240531_mtmg_KO_3dpi_Timeconc_stitched_registered	4	KO	143	48099	28.9519424351279	0.893144143370738	35.9727293815172		240229_mtmg_2photons__WT_3dpi_stitched_timeconc_registered	1	WT	30	42	90513	90581	90560	280	-0.986499105111299	275
				240531_mtmg_KO_3dpi_Timeconc_stitched_registered	4	KO	144	48275	3.59638018533258	0.53758039399444	51.8522450239104		240229_mtmg_2photons__WT_3dpi_stitched_timeconc_registered	1	WT	40	42	90513	90581	90560	290	-0.998052578482015	285
				240531_mtmg_KO_3dpi_Timeconc_stitched_registered	4	KO	145	48546	15.3132777943094	0.754192749696841	26.3766019687833		240229_mtmg_2photons__WT_3dpi_stitched_timeconc_registered	1	WT	50	42	90513	90581	90560	300	-0.997925308968458	295
				240531_mtmg_KO_3dpi_Timeconc_stitched_registered	4	KO	147	48820	18.7933494750962	0.576878035066935	55.8922782903587		240229_mtmg_2photons__WT_3dpi_stitched_timeconc_registered	1	WT	60	42	90513	90581	90560	310	-0.997828852642152	305
				240531_mtmg_KO_3dpi_Timeconc_stitched_registered	4	KO	148	48900	26.277048941579	0.88116727498732	32.9202479855815		240229_mtmg_2photons__WT_3dpi_stitched_timeconc_registered	1	WT	70	42	90513	90581	90560	320	-0.966270748668864	315
				240531_mtmg_KO_3dpi_Timeconc_stitched_registered	4	KO	11	6092	7.92896468050867	0.248321859493284	70.8218595960906		240229_mtmg_2photons__WT_3dpi_stitched_timeconc_registered	1	WT	80	42	90513	90581	90560	330	-0.976011116733231	325
				240531_mtmg_KO_3dpi_Timeconc_stitched_registered	4	KO	12	6266	10.3172037183108	0.776413052540083	52.0900523884946		240229_mtmg_2photons__WT_3dpi_stitched_timeconc_registered	1	WT	0	44	91030	91193	91106	190	-0.964763821181871	185
				240531_mtmg_KO_3dpi_Timeconc_stitched_registered	4	KO	13	6486	6.25762932341292	0.2223995421351	81.5749472875605		240229_mtmg_2photons__WT_3dpi_stitched_timeconc_registered	1	WT	10	44	91030	91193	91106	200	-0.976187060154094	195
				240531_mtmg_KO_3dpi_Timeconc_stitched_registered	4	KO	15	7214	30.8863060198695	0.680356000951059	42.6924725091563		240229_mtmg_2photons__WT_3dpi_stitched_timeconc_registered	1	WT	20	44	91030	91193	91106	210	-0.997211944022985	205
				240531_mtmg_KO_3dpi_Timeconc_stitched_registered	4	KO	16	7469	29.8920994217866	0.850142228544553	45.7878789336224		240229_mtmg_2photons__WT_3dpi_stitched_timeconc_registered	1	WT	30	44	91030	91193	91106	220	-0.999874047483839	215
				240531_mtmg_KO_3dpi_Timeconc_stitched_registered	4	KO	18	7839	30.268905174964	0.958247559324876	37.6007121725325		240229_mtmg_2photons__WT_3dpi_stitched_timeconc_registered	1	WT	40	44	91030	91193	91106	230	-0.999975353247118	225
				240531_mtmg_KO_3dpi_Timeconc_stitched_registered	4	KO	20	8220	13.5893223721002	0.883578500573125	47.8987352743174		240229_mtmg_2photons__WT_3dpi_stitched_timeconc_registered	1	WT	50	44	91030	91193	91106	240	-0.994457748430855	235
				240531_mtmg_KO_3dpi_Timeconc_stitched_registered	4	KO	24	10229	9.0480070332934	0.71468621590726	NaN		240229_mtmg_2photons__WT_3dpi_stitched_timeconc_registered	1	WT	60	44	91030	91193	91106	250	-0.997586168072276	245
				240531_mtmg_KO_3dpi_Timeconc_stitched_registered	4	KO	27	11085	28.4153581737468	0.466361625640307	64.8484044739518		240229_mtmg_2photons__WT_3dpi_stitched_timeconc_registered	1	WT	70	44	91030	91193	91106	260	-0.995601031619459	255
				240531_mtmg_KO_3dpi_Timeconc_stitched_registered	4	KO	36	13396	31.460276614734	0.781209489805066	38.6152311018851		240229_mtmg_2photons__WT_3dpi_stitched_timeconc_registered	1	WT	0	45	91215	91511	91398	40	0.707106781186547	35
				240531_mtmg_KO_3dpi_Timeconc_stitched_registered	4	KO	41	14622	30.9004823988908	0.888315743022717	28.8428473543905		240229_mtmg_2photons__WT_3dpi_stitched_timeconc_registered	1	WT	10	45	91215	91511	91398	50	-0.85307703677666	45
				240531_mtmg_KO_3dpi_Timeconc_stitched_registered	4	KO	42	15043	26.9458335101849	0.559373972524675	39.927909763091		240229_mtmg_2photons__WT_3dpi_stitched_timeconc_registered	1	WT	20	45	91215	91511	91398	60	-0.998222615794504	55
				240531_mtmg_KO_3dpi_Timeconc_stitched_registered	4	KO	44	16112	16.1252021560348	0.747134689414416	61.6639095866851		240229_mtmg_2photons__WT_3dpi_stitched_timeconc_registered	1	WT	30	45	91215	91511	91398	70	-0.984908166694013	65
				240531_mtmg_KO_3dpi_Timeconc_stitched_registered	4	KO	45	16777	18.750277830374	0.603065895135624	35.3644298956701		240229_mtmg_2photons__WT_3dpi_stitched_timeconc_registered	1	WT	40	45	91215	91511	91398	80	-0.945300087671099	75
				240531_mtmg_KO_3dpi_Timeconc_stitched_registered	4	KO	47	19229	18.750277830374	0.603065895135624	35.3644298956701		240229_mtmg_2photons__WT_3dpi_stitched_timeconc_registered	1	WT	50	45	91215	91511	91398	90	-0.954708401826502	85
				240531_mtmg_KO_3dpi_Timeconc_stitched_registered	4	KO	48	19718	13.7268267900665	0.856309705117979	74.5286718343522		240229_mtmg_2photons__WT_3dpi_stitched_timeconc_registered	1	WT	60	45	91215	91511	91398	100	-0.918168439769987	95
				240531_mtmg_KO_3dpi_Timeconc_stitched_registered	4	KO	0	2053	8.06185603883497	0.586419617968739	19.3908511510952		240229_mtmg_2photons__WT_3dpi_stitched_timeconc_registered	1	WT	70	45	91215	91511	91398	110	-0.960032146297091	105
				240531_mtmg_KO_3dpi_Timeconc_stitched_registered	4	KO	52	21026	31.4747122172031	0.879376112880003	30.9912170740565		240229_mtmg_2photons__WT_3dpi_stitched_timeconc_registered	1	WT	80	45	91215	91511	91398	120	-0.968766195741314	115
				240531_mtmg_KO_3dpi_Timeconc_stitched_registered	4	KO	54	21345	40.6686775497622	0.766889101482568	57.080607635458		240229_mtmg_2photons__WT_3dpi_stitched_timeconc_registered	1	WT	0	59	94377	94703	94478	120	-0.894427190999918	115
				240531_mtmg_KO_3dpi_Timeconc_stitched_registered	4	KO	58	22938	23.2919973614654	0.153437731028093	49.5053382658269		240229_mtmg_2photons__WT_3dpi_stitched_timeconc_registered	1	WT	10	59	94377	94703	94478	130	-0.999716673744743	125
				240531_mtmg_KO_3dpi_Timeconc_stitched_registered	4	KO	59	23181	32.1066699693975	0.634260115940954	50.7230391529574		240229_mtmg_2photons__WT_3dpi_stitched_timeconc_registered	1	WT	20	59	94377	94703	94478	140	-0.968676789412625	135
				240531_mtmg_KO_3dpi_Timeconc_stitched_registered	4	KO	60	23428	4.14720000000002	1	NaN		240229_mtmg_2photons__WT_3dpi_stitched_timeconc_registered	1	WT	30	59	94377	94703	94478	150	-0.984183165036569	145
				240531_mtmg_KO_3dpi_Timeconc_stitched_registered	4	KO	1	2526	32.4523494510785	0.956585015304535	21.3867899963406		240229_mtmg_2photons__WT_3dpi_stitched_timeconc_registered	1	WT	40	59	94377	94703	94478	160	-0.982325643739459	155
				240531_mtmg_KO_3dpi_Timeconc_stitched_registered	4	KO	62	24673	31.1991546592521	0.71065380362491	37.9964335694759		240229_mtmg_2photons__WT_3dpi_stitched_timeconc_registered	1	WT	50	59	94377	94703	94478	170	-0.988386804191304	165
				240531_mtmg_KO_3dpi_Timeconc_stitched_registered	4	KO	67	26162	22.6382684363465	0.801261940297891	50.0962811935589		240229_mtmg_2photons__WT_3dpi_stitched_timeconc_registered	1	WT	60	59	94377	94703	94478	180	-0.99373667308217	175
				240531_mtmg_KO_3dpi_Timeconc_stitched_registered	4	KO	68	26634	14.182978052943	0.285500545964502	60.0244931725411		240229_mtmg_2photons__WT_3dpi_stitched_timeconc_registered	1	WT	70	59	94377	94703	94478	190	-0.994067203352324	185
				240531_mtmg_KO_3dpi_Timeconc_stitched_registered	4	KO	73	28920	22.7657928786616	0.522308872989594	38.0731363651931		240229_mtmg_2photons__WT_3dpi_stitched_timeconc_registered	1	WT	80	59	94377	94703	94478	200	-0.994240207519778	195
				240531_mtmg_KO_3dpi_Timeconc_stitched_registered	4	KO	76	29845	22.4236134834509	0.696386587833488	69.4545271436947		240229_mtmg_2photons__WT_3dpi_stitched_timeconc_registered	1	WT	90	59	94377	94703	94478	210	-0.995921780066958	205
				240531_mtmg_KO_3dpi_Timeconc_stitched_registered	4	KO	78	30621	11.0320235321516	0.721708877391895	40.8926807402455		240229_mtmg_2photons__WT_3dpi_stitched_timeconc_registered	1	WT	100	59	94377	94703	94478	220	-0.996369970710902	215
				240531_mtmg_KO_3dpi_Timeconc_stitched_registered	4	KO	3	3232	20.3341329006259	0.230654349846754	29.4525558595308		240229_mtmg_2photons__WT_3dpi_stitched_timeconc_registered	1	WT	110	59	94377	94703	94478	230	-0.996835770501039	225
				240531_mtmg_KO_3dpi_Timeconc_stitched_registered	4	KO	83	31446	20.3341329006259	0.230654349846754	29.4525558595308		240229_mtmg_2photons__WT_3dpi_stitched_timeconc_registered	1	WT	120	59	94377	94703	94478	240	-0.997076225228741	235
				240531_mtmg_KO_3dpi_Timeconc_stitched_registered	4	KO	84	31693	15.4478532474442	0.567934617025627	24.9719435568757		240229_mtmg_2photons__WT_3dpi_stitched_timeconc_registered	1	WT	130	59	94377	94703	94478	250	-0.999695180331906	245
				240531_mtmg_KO_3dpi_Timeconc_stitched_registered	4	KO	86	32674	12.5485787737962	0.745263407661763	52.1335830004893		240229_mtmg_2photons__WT_3dpi_stitched_timeconc_registered	1	WT	140	59	94377	94703	94478	260	-0.999987926595337	255
				240531_mtmg_KO_3dpi_Timeconc_stitched_registered	4	KO	87	32923	8.0235946792324	0.156890270666216	52.4318529467867		240229_mtmg_2photons__WT_3dpi_stitched_timeconc_registered	1	WT	150	59	94377	94703	94478	270	-0.998590945738668	265
				240531_mtmg_KO_3dpi_Timeconc_stitched_registered	4	KO	95	34966	4.41751729832348	0.64915479669093	NaN		240229_mtmg_2photons__WT_3dpi_stitched_timeconc_registered	1	WT	160	59	94377	94703	94478	280	-0.99758099529088	275
				240531_mtmg_KO_3dpi_Timeconc_stitched_registered	4	KO	96	35367	12.8692228712405	0.460380088620846	33.3363365035404		240229_mtmg_2photons__WT_3dpi_stitched_timeconc_registered	1	WT	170	59	94377	94703	94478	290	-0.997471074214652	285
				240531_mtmg_KO_3dpi_Timeconc_stitched_registered	4	KO	5	3712	16.4221737481366	0.257517329295055	46.2505013829903		240229_mtmg_2photons__WT_3dpi_stitched_timeconc_registered	1	WT	180	59	94377	94703	94478	300	-0.995165006060769	295
				240531_mtmg_KO_3dpi_Timeconc_stitched_registered	4	KO	103	37032	14.3736402497221	0.619482151142229	42.5447420695302		240229_mtmg_2photons__WT_3dpi_stitched_timeconc_registered	1	WT	190	59	94377	94703	94478	310	-0.989814116406095	305
				240531_mtmg_KO_3dpi_Timeconc_stitched_registered	4	KO	104	37170	12.9857502480464	0.941171789229152	21.6321476996602		240229_mtmg_2photons__WT_3dpi_stitched_timeconc_registered	1	WT	200	59	94377	94703	94478	320	-0.989946233443792	315
				240531_mtmg_KO_3dpi_Timeconc_stitched_registered	4	KO	107	38216	7.23545811572976	0.880752105683569	29.6186297203106		240229_mtmg_2photons__WT_3dpi_stitched_timeconc_registered	1	WT	210	59	94377	94703	94478	330	-0.989908506228738	325
				240531_mtmg_KO_3dpi_Timeconc_stitched_registered	4	KO	6	3968	29.703306516047	0.88256789133295	30.839695676822		240229_mtmg_2photons__WT_3dpi_stitched_timeconc_registered	1	WT	220	59	94377	94703	94478	340	-0.991257288806771	335
				240531_mtmg_KO_3dpi_Timeconc_stitched_registered	4	KO	109	38722	6.78964896529711	0.896699263632241	43.9742843947064		240229_mtmg_2photons__WT_3dpi_stitched_timeconc_registered	1	WT	230	59	94377	94703	94478	350	-0.984366338421746	345
				240531_mtmg_KO_3dpi_Timeconc_stitched_registered	4	KO	110	38856	7.99849343932671	0.0371682898580562	81.8962146474217		240229_mtmg_2photons__WT_3dpi_stitched_timeconc_registered	1	WT	240	59	94377	94703	94478	360	-0.977523312948937	355
				240531_mtmg_KO_3dpi_Timeconc_stitched_registered	4	KO	112	39243	23.2969145404571	0.742833597670102	63.790822720094		240229_mtmg_2photons__WT_3dpi_stitched_timeconc_registered	1	WT	250	59	94377	94703	94478	370	-0.978120980438656	365
				240531_mtmg_KO_3dpi_Timeconc_stitched_registered	4	KO	113	39665	17.9373584370146	0.431947461935519	66.6983590929479		240229_mtmg_2photons__WT_3dpi_stitched_timeconc_registered	1	WT	0	63	95568	95631	95584	400	-0.983869910086493	395
				240531_mtmg_KO_3dpi_Timeconc_stitched_registered	4	KO	114	39764	16.1486647719271	0.0943965292134414	64.2841240265617		240229_mtmg_2photons__WT_3dpi_stitched_timeconc_registered	1	WT	10	63	95568	95631	95584	410	-0.99974036300226	405
				240531_mtmg_KO_3dpi_Timeconc_stitched_registered	4	KO	116	40532	10.5079840507887	0.184467101106674	41.9226673572945		240229_mtmg_2photons__WT_3dpi_stitched_timeconc_registered	1	WT	20	63	95568	95631	95584	420	-0.996057725084296	415
				240531_mtmg_KO_3dpi_Timeconc_stitched_registered	4	KO	117	40749	19.234170085744	0.82472997063199	42.9872194602647		240229_mtmg_2photons__WT_3dpi_stitched_timeconc_registered	1	WT	30	63	95568	95631	95584	430	-0.990711579605948	425
				240531_mtmg_KO_3dpi_Timeconc_stitched_registered	4	KO	120	41756	20.9183289305213	0.687402444867946	18.7116217949498		240229_mtmg_2photons__WT_3dpi_stitched_timeconc_registered	1	WT	40	63	95568	95631	95584	440	-0.997358462362278	435
				240531_mtmg_KO_3dpi_Timeconc_stitched_registered	4	KO	121	42043	25.3025598902927	0.0987479371671087	24.7504194716867		240229_mtmg_2photons__WT_3dpi_stitched_timeconc_registered	1	WT	50	63	95568	95631	95584	450	-0.997267754459348	445
				240531_mtmg_KO_3dpi_Timeconc_stitched_registered	4	KO	122	42310	22.4267287311495	0.793310834974518	55.1168977760279		240229_mtmg_2photons__WT_3dpi_stitched_timeconc_registered	1	WT	60	63	95568	95631	95584	460	-0.991580534558742	455
				240531_mtmg_KO_3dpi_Timeconc_stitched_registered	4	KO	129	43936	11.396507561977	0.353668476437907	49.0019387110364		240229_mtmg_2photons__WT_3dpi_stitched_timeconc_registered	1	WT	0	71	96887	96988	97102	100	-0.563961646162548	95
				240531_mtmg_KO_3dpi_Timeconc_stitched_registered	4	KO	130	44110	13.9696363213435	0.250806186851024	171.285267125139		240229_mtmg_2photons__WT_3dpi_stitched_timeconc_registered	1	WT	10	71	96887	96988	97102	110	-0.8848046270131	105
				240531_mtmg_KO_3dpi_Timeconc_stitched_registered	4	KO	134	45382	14.138818049197	0.441060550017156	38.9537521580217		240229_mtmg_2photons__WT_3dpi_stitched_timeconc_registered	1	WT	20	71	96887	96988	97102	120	-0.979998762780544	115
				240531_mtmg_KO_3dpi_Timeconc_stitched_registered	4	KO	135	45855	26.3166298370369	0.820407420534767	49.8307234861436		240229_mtmg_2photons__WT_3dpi_stitched_timeconc_registered	1	WT	30	71	96887	96988	97102	130	-0.977657956522752	125
				240531_mtmg_KO_3dpi_Timeconc_stitched_registered	4	KO	136	45987	13.4711518961899	0.153026774684967	41.7054247923709		240229_mtmg_2photons__WT_3dpi_stitched_timeconc_registered	1	WT	40	71	96887	96988	97102	140	-0.995794864344567	135
				240531_mtmg_KO_3dpi_Timeconc_stitched_registered	4	KO	138	46778	25.854314722574	0.695355870151148	46.9596328273163		240229_mtmg_2photons__WT_3dpi_stitched_timeconc_registered	1	WT	50	71	96887	96988	97102	150	-0.996018671562067	145
				240531_mtmg_KO_3dpi_Timeconc_stitched_registered	4	KO	142	47535	15.9343798848908	0.86764175128952	30.941546003226		240229_mtmg_2photons__WT_3dpi_stitched_timeconc_registered	1	WT	60	71	96887	96988	97102	160	-0.997592060298702	155
				240531_mtmg_KO_3dpi_Timeconc_stitched_registered	4	KO	149	48924	5.56922796424188	0.325034883014327	21.4003236612506		240229_mtmg_2photons__WT_3dpi_stitched_timeconc_registered	1	WT	70	71	96887	96988	97102	170	-0.99642465600418	165
				240531_mtmg_KO_3dpi_Timeconc_stitched_registered	4	KO	151	49708	31.6888043587216	0.0740229500852463	44.5400458655725		240229_mtmg_2photons__WT_3dpi_stitched_timeconc_registered	1	WT	80	71	96887	96988	97102	180	-0.996437466762336	175
				240531_mtmg_KO_3dpi_Timeconc_stitched_registered	4	KO	10	5411	22.8916581809919	0.704456158492415	73.1427065192033		240229_mtmg_2photons__WT_3dpi_stitched_timeconc_registered	1	WT	90	71	96887	96988	97102	190	-0.998613399601116	185
				240531_mtmg_KO_3dpi_Timeconc_stitched_registered	4	KO	14	6708	17.8328375353169	0.496553195482864	68.7046923766199		240229_mtmg_2photons__WT_3dpi_stitched_timeconc_registered	1	WT	0	73	97378	97513	97413	340	-0.341743063096988	335
				240531_mtmg_KO_3dpi_Timeconc_stitched_registered	4	KO	17	7682	27.4442314485597	0.427804573173095	37.1380728858339		240229_mtmg_2photons__WT_3dpi_stitched_timeconc_registered	1	WT	10	73	97378	97513	97413	350	-0.341743063086704	345
				240531_mtmg_KO_3dpi_Timeconc_stitched_registered	4	KO	19	7969	26.4281755041988	0.90143408775444	39.3093802256199		240229_mtmg_2photons__WT_3dpi_stitched_timeconc_registered	1	WT	20	73	97378	97513	97413	360	-0.42905681458763	355
				240531_mtmg_KO_3dpi_Timeconc_stitched_registered	4	KO	21	8338	9.61820092369516	0.838023564810151	112.5		240229_mtmg_2photons__WT_3dpi_stitched_timeconc_registered	1	WT	30	73	97378	97513	97413	370	-0.9999259490861	365
				240531_mtmg_KO_3dpi_Timeconc_stitched_registered	4	KO	22	8802	9.3152156133898	0.566773587121568	71.2300225087685		240229_mtmg_2photons__WT_3dpi_stitched_timeconc_registered	1	WT	40	73	97378	97513	97413	380	-0.999772852490599	375
				240531_mtmg_KO_3dpi_Timeconc_stitched_registered	4	KO	23	9804	2.7648	0.707106781186541	143.130102354154		240229_mtmg_2photons__WT_3dpi_stitched_timeconc_registered	1	WT	50	73	97378	97513	97413	390	-0.997855391796083	385
				240531_mtmg_KO_3dpi_Timeconc_stitched_registered	4	KO	24	10320	20.4590614067714	0.67462194897414	64.3012928388822		240229_mtmg_2photons__WT_3dpi_stitched_timeconc_registered	1	WT	60	73	97378	97513	97413	400	-0.718335641502417	395
				240531_mtmg_KO_3dpi_Timeconc_stitched_registered	4	KO	27	11127	34.6396575457617	0.0228138941412077	34.0978080556769		240229_mtmg_2photons__WT_3dpi_stitched_timeconc_registered	1	WT	70	73	97378	97513	97413	410	-0.718335641499346	405
				240531_mtmg_KO_3dpi_Timeconc_stitched_registered	4	KO	27	11184	12.4513555487862	0.311912303398384	133.240572730241		240229_mtmg_2photons__WT_3dpi_stitched_timeconc_registered	1	WT	80	73	97378	97513	97413	420	-0.723953645803423	415
				240531_mtmg_KO_3dpi_Timeconc_stitched_registered	4	KO	36	13480	71.0670911838025	0.989852935289293	15.4590997615897		240229_mtmg_2photons__WT_3dpi_stitched_timeconc_registered	1	WT	90	73	97378	97513	97413	430	0.40548643498802	425
				240531_mtmg_KO_3dpi_Timeconc_stitched_registered	4	KO	36	13562	53.294823179347	0.94641676950503	31.0180212629463		240229_mtmg_2photons__WT_3dpi_stitched_timeconc_registered	1	WT	100	73	97378	97513	97413	440	0.525068217602514	435
				240531_mtmg_KO_3dpi_Timeconc_stitched_registered	4	KO	38	13899	15.1799987510538	0.0885846625735051	45.9833155974277		240229_mtmg_2photons__WT_3dpi_stitched_timeconc_registered	1	WT	110	73	97378	97513	97413	450	0.618210978948973	445
				240531_mtmg_KO_3dpi_Timeconc_stitched_registered	4	KO	38	14043	22.5827123546404	0.230638476713136	49.4406975065589		240229_mtmg_2photons__WT_3dpi_stitched_timeconc_registered	1	WT	120	73	97378	97513	97413	460	0.71069762101886	455
				240531_mtmg_KO_3dpi_Timeconc_stitched_registered	4	KO	41	14646	15.0465294261121	0.56518747864839	13.2825255954143		240229_mtmg_2photons__WT_3dpi_stitched_timeconc_registered	1	WT	0	76	98574	98808	98664	150	0.419058177595651	145
				240531_mtmg_KO_3dpi_Timeconc_stitched_registered	4	KO	41	14718	34.0379127387678	0.914302088077145	83.4637826280652		240229_mtmg_2photons__WT_3dpi_stitched_timeconc_registered	1	WT	10	76	98574	98808	98664	160	-0.930408392817091	155
				240531_mtmg_KO_3dpi_Timeconc_stitched_registered	4	KO	42	15125	22.3182296705451	0.608225705476798	82.5192162775969		240229_mtmg_2photons__WT_3dpi_stitched_timeconc_registered	1	WT	20	76	98574	98808	98664	170	-0.316227766008686	165
				240531_mtmg_KO_3dpi_Timeconc_stitched_registered	4	KO	42	15213	18.2197765991782	0.760386764685181	45.0678258066288		240229_mtmg_2photons__WT_3dpi_stitched_timeconc_registered	1	WT	30	76	98574	98808	98664	180	-0.165392250820248	175
				240531_mtmg_KO_3dpi_Timeconc_stitched_registered	4	KO	44	16224	11.4617620229968	0.815776700461465	70.0934875580008		240229_mtmg_2photons__WT_3dpi_stitched_timeconc_registered	1	WT	40	76	98574	98808	98664	190	-0.88834802109509	185
				240531_mtmg_KO_3dpi_Timeconc_stitched_registered	4	KO	44	16361	22.8932371828563	0.622392944457631	50.326782505909		240229_mtmg_2photons__WT_3dpi_stitched_timeconc_registered	1	WT	50	76	98574	98808	98664	200	-0.897822102474207	195
				240531_mtmg_KO_3dpi_Timeconc_stitched_registered	4	KO	45	16846	7.00766201220424	0.826267136663951	79.9994312446173		240229_mtmg_2photons__WT_3dpi_stitched_timeconc_registered	1	WT	60	76	98574	98808	98664	210	-0.945034288709269	205
				240531_mtmg_KO_3dpi_Timeconc_stitched_registered	4	KO	45	16998	22.5102674608061	0.880098033487119	42.2872678801983		240229_mtmg_2photons__WT_3dpi_stitched_timeconc_registered	1	WT	70	76	98574	98808	98664	220	-0.915952438620917	215
				240531_mtmg_KO_3dpi_Timeconc_stitched_registered	4	KO	47	19238	20.4002943399732	0.658899101115398	101.845789129643		240229_mtmg_2photons__WT_3dpi_stitched_timeconc_registered	1	WT	80	76	98574	98808	98664	230	-0.922826811316985	225
				240531_mtmg_KO_3dpi_Timeconc_stitched_registered	4	KO	47	19676	20.4002943399732	0.658899101115398	101.845789129643		240229_mtmg_2photons__WT_3dpi_stitched_timeconc_registered	1	WT	90	76	98574	98808	98664	240	-0.9463311434496	235
				240531_mtmg_KO_3dpi_Timeconc_stitched_registered	4	KO	48	19876	21.9646838037329	0.772768930296603	106.30389735381		240229_mtmg_2photons__WT_3dpi_stitched_timeconc_registered	1	WT	100	76	98574	98808	98664	250	-0.946934595774326	245
				240531_mtmg_KO_3dpi_Timeconc_stitched_registered	4	KO	48	19813	11.9025510307783	0.727866497300984	61.0312072225395		240229_mtmg_2photons__WT_3dpi_stitched_timeconc_registered	1	WT	110	76	98574	98808	98664	260	-0.952500836190485	255
				240531_mtmg_KO_3dpi_Timeconc_stitched_registered	4	KO	0	2185	21.2872193285573	0.546616691098365	41.8368101451271		240229_mtmg_2photons__WT_3dpi_stitched_timeconc_registered	1	WT	120	76	98574	98808	98664	270	-0.958728550322219	265
				240531_mtmg_KO_3dpi_Timeconc_stitched_registered	4	KO	52	21034	30.5789738371119	0.999891659919925	1.43205545495411		240229_mtmg_2photons__WT_3dpi_stitched_timeconc_registered	1	WT	0	77	98934	98988	99061	290	-0.368641454371018	295
				240531_mtmg_KO_3dpi_Timeconc_stitched_registered	4	KO	52	21080	13.2587905086714	0.962534260151815	22.607843390232		240229_mtmg_2photons__WT_3dpi_stitched_timeconc_registered	1	WT	10	77	98934	98988	99061	300	-0.580559949203341	305
				240531_mtmg_KO_3dpi_Timeconc_stitched_registered	4	KO	54	21355	39.9795446473719	0.995256121729355	11.143223110612		240229_mtmg_2photons__WT_3dpi_stitched_timeconc_registered	1	WT	20	77	98934	98988	99061	310	0.298334051915048	315
				240531_mtmg_KO_3dpi_Timeconc_stitched_registered	4	KO	54	21418	19.64543188697	0.41562954205175	83.2933988456497		240229_mtmg_2photons__WT_3dpi_stitched_timeconc_registered	1	WT	30	77	98934	98988	99061	320	-0.100314508907182	325
				240531_mtmg_KO_3dpi_Timeconc_stitched_registered	4	KO	0	2332	18.8292474227349	0.647101730959178	54.343530953749		240229_mtmg_2photons__WT_3dpi_stitched_timeconc_registered	1	WT	40	77	98934	98988	99061	330	-0.239697981950771	335
				240531_mtmg_KO_3dpi_Timeconc_stitched_registered	4	KO	58	22958	6.50064513252694	0.884971318477471	52.6275593515286		240229_mtmg_2photons__WT_3dpi_stitched_timeconc_registered	1	WT	50	77	98934	98988	99061	340	-0.340867860817874	345
				240531_mtmg_KO_3dpi_Timeconc_stitched_registered	4	KO	58	23018	10.9606925099568	0.337684897421103	84.2643152103111		240229_mtmg_2photons__WT_3dpi_stitched_timeconc_registered	1	WT	60	77	98934	98988	99061	350	-0.429300567325645	NA
				240531_mtmg_KO_3dpi_Timeconc_stitched_registered	4	KO	59	23246	24.2869783055943	0.205505568981702	43.6979168294718		240229_mtmg_2photons__WT_3dpi_stitched_timeconc_registered	1	WT	80	77	98934	98988	99061	370	-0.492658005802393	NA
				240531_mtmg_KO_3dpi_Timeconc_stitched_registered	4	KO	59	23294	45.8274698997083	0.829045359439284	59.8281264463818		240315_mtmg_2photons_KO_3dpi_stitched_timeconc_registered	2	KO	0	0	136738	136789	136832	130	0.68394112993007	125
				240531_mtmg_KO_3dpi_Timeconc_stitched_registered	4	KO	60	23452	18.5563892203457	0.966051170021319	38.0148408542017		240315_mtmg_2photons_KO_3dpi_stitched_timeconc_registered	2	KO	10	0	136738	136789	136832	140	-0.982755696363201	135
				240531_mtmg_KO_3dpi_Timeconc_stitched_registered	4	KO	60	23527	23.2793776121003	0.742600394531772	64.7527882765013		240315_mtmg_2photons_KO_3dpi_stitched_timeconc_registered	2	KO	20	0	136738	136789	136832	150	-0.972334633424044	145
				240531_mtmg_KO_3dpi_Timeconc_stitched_registered	4	KO	62	24733	46.3346301661274	0.897675777412263	33.2003606397293		240315_mtmg_2photons_KO_3dpi_stitched_timeconc_registered	2	KO	30	0	136738	136789	136832	160	-0.967860292178514	155
				240531_mtmg_KO_3dpi_Timeconc_stitched_registered	4	KO	62	24849	19.1112764512725	0.636085393541904	18.5130859974335		240315_mtmg_2photons_KO_3dpi_stitched_timeconc_registered	2	KO	40	0	136738	136789	136832	170	-0.976044347615755	165
				240531_mtmg_KO_3dpi_Timeconc_stitched_registered	4	KO	1	2581	22.5040935986623	0.696580398731563	90.1680607197033		240315_mtmg_2photons_KO_3dpi_stitched_timeconc_registered	2	KO	50	0	136738	136789	136832	180	-0.976225711732702	175
				240531_mtmg_KO_3dpi_Timeconc_stitched_registered	4	KO	67	26283	15.2362318309398	0.642833490242678	47.9794776198359		240315_mtmg_2photons_KO_3dpi_stitched_timeconc_registered	2	KO	60	0	136738	136789	136832	190	-0.969012194735042	185
				240531_mtmg_KO_3dpi_Timeconc_stitched_registered	4	KO	67	26340	19.7916814437039	0.849875619713833	40.3342719494717		240315_mtmg_2photons_KO_3dpi_stitched_timeconc_registered	2	KO	70	0	136738	136789	136832	200	-0.971799485813278	195
				240531_mtmg_KO_3dpi_Timeconc_stitched_registered	4	KO	1	2697	19.3512391430009	0.969859297532544	34.1555374484566		240315_mtmg_2photons_KO_3dpi_stitched_timeconc_registered	2	KO	80	0	136738	136789	136832	210	-0.974714471761168	205
				240531_mtmg_KO_3dpi_Timeconc_stitched_registered	4	KO	68	26774	38.3062225817082	0.143629393215377	25.2288908418211		240315_mtmg_2photons_KO_3dpi_stitched_timeconc_registered	2	KO	90	0	136738	136789	136832	220	-0.982225633327861	215
				240531_mtmg_KO_3dpi_Timeconc_stitched_registered	4	KO	68	26819	25.649771497205	0.996535370701453	7.28657746862784		240315_mtmg_2photons_KO_3dpi_stitched_timeconc_registered	2	KO	100	0	136738	136789	136832	230	-0.986427888525071	225
				240531_mtmg_KO_3dpi_Timeconc_stitched_registered	4	KO	73	28964	15.9626051424881	0.954870143442442	38.1575310381729		240315_mtmg_2photons_KO_3dpi_stitched_timeconc_registered	2	KO	110	0	136738	136789	136832	240	-0.987551724367411	235
				240531_mtmg_KO_3dpi_Timeconc_stitched_registered	4	KO	73	28988	7.43110563259389	0.449170257629434	178.410084940068		240315_mtmg_2photons_KO_3dpi_stitched_timeconc_registered	2	KO	120	0	136738	136789	136832	250	-0.984750578105476	245
				240531_mtmg_KO_3dpi_Timeconc_stitched_registered	4	KO	76	29937	23.230346680401	0.873479432138939	33.8950668474037		240315_mtmg_2photons_KO_3dpi_stitched_timeconc_registered	2	KO	130	0	136738	136789	136832	260	-0.987197526694308	255
				240531_mtmg_KO_3dpi_Timeconc_stitched_registered	4	KO	76	29948	18.781641884841	0.399864996726144	75.7070321322204		240315_mtmg_2photons_KO_3dpi_stitched_timeconc_registered	2	KO	140	0	136738	136789	136832	270	-0.988229120336021	265
				240531_mtmg_KO_3dpi_Timeconc_stitched_registered	4	KO	78	30754	21.6275776100918	0.617167895939683	75.4351148522555		240315_mtmg_2photons_KO_3dpi_stitched_timeconc_registered	2	KO	150	0	136738	136789	136832	280	-0.989697548749022	275
				240531_mtmg_KO_3dpi_Timeconc_stitched_registered	4	KO	78	30783	18.4441975043536	0.934962652012511	38.6297304421769		240315_mtmg_2photons_KO_3dpi_stitched_timeconc_registered	2	KO	160	0	136738	136789	136832	290	-0.989513178122541	285
				240531_mtmg_KO_3dpi_Timeconc_stitched_registered	4	KO	83	31466	14.2544968874077	0.674847153199951	80.0973279399936		240315_mtmg_2photons_KO_3dpi_stitched_timeconc_registered	2	KO	170	0	136738	136789	136832	300	-0.98692168230176	295
				240531_mtmg_KO_3dpi_Timeconc_stitched_registered	4	KO	83	31543	13.8497340043343	0.771259455483604	45.1830588237558		240315_mtmg_2photons_KO_3dpi_stitched_timeconc_registered	2	KO	180	0	136738	136789	136832	310	-0.990323806938827	305
				240531_mtmg_KO_3dpi_Timeconc_stitched_registered	4	KO	84	31778	21.5788869014582	0.958981751231191	22.7167307956116		240315_mtmg_2photons_KO_3dpi_stitched_timeconc_registered	2	KO	0	1	136855	136927	137021	110	-0.986393923858803	105
				240531_mtmg_KO_3dpi_Timeconc_stitched_registered	4	KO	84	31977	18.530511570679	0.100134902321067	97.7258118928049		240315_mtmg_2photons_KO_3dpi_stitched_timeconc_registered	2	KO	10	1	136855	136927	137021	120	-0.998052578486529	115
				240531_mtmg_KO_3dpi_Timeconc_stitched_registered	4	KO	3	3284	29.8857097213684	0.697073008414397	67.4210368960538		240315_mtmg_2photons_KO_3dpi_stitched_timeconc_registered	2	KO	20	1	136855	136927	137021	130	-0.970897667553544	125
				240531_mtmg_KO_3dpi_Timeconc_stitched_registered	4	KO	86	32702	33.2784363874667	0.388960285289117	128.494157072833		240315_mtmg_2photons_KO_3dpi_stitched_timeconc_registered	2	KO	30	1	136855	136927	137021	140	-0.990634683705849	135
				240531_mtmg_KO_3dpi_Timeconc_stitched_registered	4	KO	86	32695	37.6506257006615	0.909717216020136	38.6508732089548		240315_mtmg_2photons_KO_3dpi_stitched_timeconc_registered	2	KO	40	1	136855	136927	137021	150	-0.99309187319022	145
				240531_mtmg_KO_3dpi_Timeconc_stitched_registered	4	KO	3	3311	12.6405178474913	0.978839571810376	20.3762403423071		240315_mtmg_2photons_KO_3dpi_stitched_timeconc_registered	2	KO	50	1	136855	136927	137021	160	-0.998983542770912	155
				240531_mtmg_KO_3dpi_Timeconc_stitched_registered	4	KO	87	32972	26.9991669712858	0.80183384982304	40.6614668011678		240315_mtmg_2photons_KO_3dpi_stitched_timeconc_registered	2	KO	60	1	136855	136927	137021	170	-0.999172340357522	165
				240531_mtmg_KO_3dpi_Timeconc_stitched_registered	4	KO	87	33043	32.1035981066356	0.847830745489199	53.0442194499856		240315_mtmg_2photons_KO_3dpi_stitched_timeconc_registered	2	KO	70	1	136855	136927	137021	180	-0.999687646408123	175
				240531_mtmg_KO_3dpi_Timeconc_stitched_registered	4	KO	24	34706	22.0103033297427	0.924980370131134	28.5289111948004		240315_mtmg_2photons_KO_3dpi_stitched_timeconc_registered	2	KO	80	1	136855	136927	137021	190	-0.99946251711324	185
				240531_mtmg_KO_3dpi_Timeconc_stitched_registered	4	KO	95	34994	12.9759617055625	0.872056731965491	28.6666428211704		240315_mtmg_2photons_KO_3dpi_stitched_timeconc_registered	2	KO	90	1	136855	136927	137021	200	-0.999021544365327	195
				240531_mtmg_KO_3dpi_Timeconc_stitched_registered	4	KO	95	35013	14.2704418485727	0.992072645694635	14.4131391123524		240315_mtmg_2photons_KO_3dpi_stitched_timeconc_registered	2	KO	100	1	136855	136927	137021	210	-0.998803254516612	205
				240531_mtmg_KO_3dpi_Timeconc_stitched_registered	4	KO	96	35439	5.85035819206206	0.700179375069687	51.2341507789822		240315_mtmg_2photons_KO_3dpi_stitched_timeconc_registered	2	KO	110	1	136855	136927	137021	220	-0.998767935673355	215
				240531_mtmg_KO_3dpi_Timeconc_stitched_registered	4	KO	96	35500	11.9524611832186	0.737445176114362	58.9905199886943		240315_mtmg_2photons_KO_3dpi_stitched_timeconc_registered	2	KO	120	1	136855	136927	137021	230	-0.999053127317497	225
				240531_mtmg_KO_3dpi_Timeconc_stitched_registered	4	KO	103	37038	13.9000469837392	0.445452735521857	168.690067494446		240315_mtmg_2photons_KO_3dpi_stitched_timeconc_registered	2	KO	130	1	136855	136927	137021	240	-0.999461192850704	235
				240531_mtmg_KO_3dpi_Timeconc_stitched_registered	4	KO	103	37063	13.562149288027	0.537222203818408	161.565051177076		240315_mtmg_2photons_KO_3dpi_stitched_timeconc_registered	2	KO	140	1	136855	136927	137021	250	-0.998295531328211	245
				240531_mtmg_KO_3dpi_Timeconc_stitched_registered	4	KO	5	3734	13.8476144078412	0.96112170658344	23.3130102336957		240315_mtmg_2photons_KO_3dpi_stitched_timeconc_registered	2	KO	150	1	136855	136927	137021	260	-0.997106303476477	255
				240531_mtmg_KO_3dpi_Timeconc_stitched_registered	4	KO	104	37237	12.2899170101272	0.313013162501343	42.607766910546		240315_mtmg_2photons_KO_3dpi_stitched_timeconc_registered	2	KO	160	1	136855	136927	137021	270	-0.998320987434048	265
				240531_mtmg_KO_3dpi_Timeconc_stitched_registered	4	KO	104	37335	17.1788975436246	0.661748651082734	57.288260247128		240315_mtmg_2photons_KO_3dpi_stitched_timeconc_registered	2	KO	170	1	136855	136927	137021	280	-0.99996889439832	275
				240531_mtmg_KO_3dpi_Timeconc_stitched_registered	4	KO	5	3787	10.4496412917917	0.458581842750533	105.165514017416		240315_mtmg_2photons_KO_3dpi_stitched_timeconc_registered	2	KO	180	1	136855	136927	137021	290	-0.999993545623823	285
				240531_mtmg_KO_3dpi_Timeconc_stitched_registered	4	KO	107	38337	25.9232817391154	0.144960792764698	75.3098216319279		240315_mtmg_2photons_KO_3dpi_stitched_timeconc_registered	2	KO	190	1	136855	136927	137021	300	-0.999936455002451	295
				240531_mtmg_KO_3dpi_Timeconc_stitched_registered	4	KO	107	38410	20.2108662570037	0.771780212914138	84.6595561698996		240315_mtmg_2photons_KO_3dpi_stitched_timeconc_registered	2	KO	200	1	136855	136927	137021	310	-0.999990159217251	305
				240531_mtmg_KO_3dpi_Timeconc_stitched_registered	4	KO	109	38753	37.7026593791384	0.870290502107543	37.0274749256089		240315_mtmg_2photons_KO_3dpi_stitched_timeconc_registered	2	KO	210	1	136855	136927	137021	320	-0.999864718140106	315
				240531_mtmg_KO_3dpi_Timeconc_stitched_registered	4	KO	109	38792	20.5743322015703	0.254163036351171	45.4783806275281		240315_mtmg_2photons_KO_3dpi_stitched_timeconc_registered	2	KO	220	1	136855	136927	137021	330	-0.999916008576935	325
				240531_mtmg_KO_3dpi_Timeconc_stitched_registered	4	KO	110	38912	13.1124850766608	0.596803967410594	46.9805690897092		240315_mtmg_2photons_KO_3dpi_stitched_timeconc_registered	2	KO	230	1	136855	136927	137021	340	-0.998166948780776	335
				240531_mtmg_KO_3dpi_Timeconc_stitched_registered	4	KO	110	39010	19.0655300917147	0.797697195733909	71.5377975644497		240315_mtmg_2photons_KO_3dpi_stitched_timeconc_registered	2	KO	0	2	137170	137195	137259	250	-0.84366148773211	245
				240531_mtmg_KO_3dpi_Timeconc_stitched_registered	4	KO	112	39298	24.4869325278792	0.0856478829372626	24.1472605020542		240315_mtmg_2photons_KO_3dpi_stitched_timeconc_registered	2	KO	10	2	137170	137195	137259	260	-0.967180624747503	255
				240531_mtmg_KO_3dpi_Timeconc_stitched_registered	4	KO	112	39418	43.6644902462266	0.56021535383945	44.6589622844318		240315_mtmg_2photons_KO_3dpi_stitched_timeconc_registered	2	KO	20	2	137170	137195	137259	270	-0.979236906079873	265
				240531_mtmg_KO_3dpi_Timeconc_stitched_registered	4	KO	113	39693	27.171696845657	0.893612914951588	29.2409302856353		240315_mtmg_2photons_KO_3dpi_stitched_timeconc_registered	2	KO	30	2	137170	137195	137259	280	-0.984300161419703	275
				240531_mtmg_KO_3dpi_Timeconc_stitched_registered	4	KO	113	39708	15.3913602878541	0.87357350771779	53.8844194479933		240315_mtmg_2photons_KO_3dpi_stitched_timeconc_registered	2	KO	40	2	137170	137195	137259	290	-0.990096728843169	285
				240531_mtmg_KO_3dpi_Timeconc_stitched_registered	4	KO	114	39938	27.6021595889726	0.399554274027912	75.1956185429423		240315_mtmg_2photons_KO_3dpi_stitched_timeconc_registered	2	KO	50	2	137170	137195	137259	300	-0.937385165997401	295
				240531_mtmg_KO_3dpi_Timeconc_stitched_registered	4	KO	6	4048	36.9675258879688	0.883914203216009	10.7276744575121		240315_mtmg_2photons_KO_3dpi_stitched_timeconc_registered	2	KO	60	2	137170	137195	137259	310	-0.925028831620223	305
				240531_mtmg_KO_3dpi_Timeconc_stitched_registered	4	KO	114	40022	53.9731556734037	0.19715417622373	79.8593805945947		240315_mtmg_2photons_KO_3dpi_stitched_timeconc_registered	2	KO	70	2	137170	137195	137259	320	-0.946288067789143	315
				240531_mtmg_KO_3dpi_Timeconc_stitched_registered	4	KO	6	4155	25.0872099945731	0.338453838020403	50.7113842840543		240315_mtmg_2photons_KO_3dpi_stitched_timeconc_registered	2	KO	80	2	137170	137195	137259	330	-0.959792694121313	325
				240531_mtmg_KO_3dpi_Timeconc_stitched_registered	4	KO	116	40566	14.3422303085206	0.18030102268628	74.2747248204972		240315_mtmg_2photons_KO_3dpi_stitched_timeconc_registered	2	KO	90	2	137170	137195	137259	340	-0.96147997325218	335
				240531_mtmg_KO_3dpi_Timeconc_stitched_registered	4	KO	116	40620	19.7351504318364	0.689299422890139	55.1900558367227		240315_mtmg_2photons_KO_3dpi_stitched_timeconc_registered	2	KO	0	3	137314	137371	137417	270	NA	265
				240531_mtmg_KO_3dpi_Timeconc_stitched_registered	4	KO	117	40828	22.9875636301547	0.794310057844334	63.5638123736938		240315_mtmg_2photons_KO_3dpi_stitched_timeconc_registered	2	KO	10	3	137314	137371	137417	280	-0.707106782247145	275
				240531_mtmg_KO_3dpi_Timeconc_stitched_registered	4	KO	117	40951	14.6505161135055	0.593093123984874	80.0159104329104		240315_mtmg_2photons_KO_3dpi_stitched_timeconc_registered	2	KO	20	3	137314	137371	137417	290	-0.995037190218856	285
				240531_mtmg_KO_3dpi_Timeconc_stitched_registered	4	KO	120	41798	11.5788585232201	0.590731805409243	42.7363912868833		240315_mtmg_2photons_KO_3dpi_stitched_timeconc_registered	2	KO	30	3	137314	137371	137417	300	-0.815593741539788	295
				240531_mtmg_KO_3dpi_Timeconc_stitched_registered	4	KO	120	41833	11.791007358138	0.841249085670924	46.0074298681443		240315_mtmg_2photons_KO_3dpi_stitched_timeconc_registered	2	KO	40	3	137314	137371	137417	310	0.727933845547693	305
				240531_mtmg_KO_3dpi_Timeconc_stitched_registered	4	KO	121	42073	39.7930628357082	0.926819225647072	30.5753835321069		240315_mtmg_2photons_KO_3dpi_stitched_timeconc_registered	2	KO	0	4	137429	137445	137528	60	NA	55
				240531_mtmg_KO_3dpi_Timeconc_stitched_registered	4	KO	121	42195	39.1912764413273	0.554937254872827	22.9315813299548		240315_mtmg_2photons_KO_3dpi_stitched_timeconc_registered	2	KO	10	4	137429	137445	137528	70	-0.0766964975299658	65
				240531_mtmg_KO_3dpi_Timeconc_stitched_registered	4	KO	122	42421	24.3235802390996	0.678712630239926	55.3583964567549		240315_mtmg_2photons_KO_3dpi_stitched_timeconc_registered	2	KO	20	4	137429	137445	137528	80	-0.252421896063013	75
				240531_mtmg_KO_3dpi_Timeconc_stitched_registered	4	KO	122	42552	27.0408671699877	0.653926478866129	80.8678957467029		240315_mtmg_2photons_KO_3dpi_stitched_timeconc_registered	2	KO	30	4	137429	137445	137528	90	-0.19241446036245	85
				240531_mtmg_KO_3dpi_Timeconc_stitched_registered	4	KO	129	43954	31.2524269369271	0.927086915437667	25.1075402843869		240315_mtmg_2photons_KO_3dpi_stitched_timeconc_registered	2	KO	40	4	137429	137445	137528	100	0.554700195841257	95
				240531_mtmg_KO_3dpi_Timeconc_stitched_registered	4	KO	129	43995	15.2945687213262	0.121023469499033	62.9574281809793		240315_mtmg_2photons_KO_3dpi_stitched_timeconc_registered	2	KO	50	4	137429	137445	137528	110	0.832050294209842	105
				240531_mtmg_KO_3dpi_Timeconc_stitched_registered	4	KO	130	44255	41.3746769976071	0.0969519795089367	58.4108469047303		240315_mtmg_2photons_KO_3dpi_stitched_timeconc_registered	2	KO	60	4	137429	137445	137528	120	0.868243141987073	115
				240531_mtmg_KO_3dpi_Timeconc_stitched_registered	4	KO	130	44362	30.9747950966838	0.773799332908536	52.3985048435685		240315_mtmg_2photons_KO_3dpi_stitched_timeconc_registered	2	KO	0	7	138302	138346	138357	20	-0.920807873693362	15
				240531_mtmg_KO_3dpi_Timeconc_stitched_registered	4	KO	134	45448	21.6159845755065	0.154077045237696	81.4496803793063		240315_mtmg_2photons_KO_3dpi_stitched_timeconc_registered	2	KO	10	7	138302	138346	138357	30	-0.394708819903944	25
				240531_mtmg_KO_3dpi_Timeconc_stitched_registered	4	KO	134	45504	25.6635789933138	0.391549400337426	69.2439092588771		240315_mtmg_2photons_KO_3dpi_stitched_timeconc_registered	2	KO	20	7	138302	138346	138357	40	-0.591506490233041	35
				240531_mtmg_KO_3dpi_Timeconc_stitched_registered	4	KO	135	45869	24.2783127459039	0.945958737239197	24.5849422833608		240315_mtmg_2photons_KO_3dpi_stitched_timeconc_registered	2	KO	30	7	138302	138346	138357	50	-0.74943342864736	45
				240531_mtmg_KO_3dpi_Timeconc_stitched_registered	4	KO	135	45897	23.2900692803175	0.890336552906864	60.9453959009234		240315_mtmg_2photons_KO_3dpi_stitched_timeconc_registered	2	KO	0	8	138481	138501	138558	20	-0.98058067569092	15
				240531_mtmg_KO_3dpi_Timeconc_stitched_registered	4	KO	136	46122	23.0757281114764	0.638660255718013	56.9648109539635		240315_mtmg_2photons_KO_3dpi_stitched_timeconc_registered	2	KO	10	8	138481	138501	138558	30	-0.965363393045583	25
				240531_mtmg_KO_3dpi_Timeconc_stitched_registered	4	KO	136	46367	41.5457238638984	0.859616839518078	42.6240582629888		240315_mtmg_2photons_KO_3dpi_stitched_timeconc_registered	2	KO	20	8	138481	138501	138558	40	-0.964116029790396	35
				240531_mtmg_KO_3dpi_Timeconc_stitched_registered	4	KO	138	46796	28.6361500436876	0.974357053438135	46.808559871986		240315_mtmg_2photons_KO_3dpi_stitched_timeconc_registered	2	KO	30	8	138481	138501	138558	50	-0.90849045265974	45
				240531_mtmg_KO_3dpi_Timeconc_stitched_registered	4	KO	138	46889	22.9652055441223	0.810165827332786	68.599901396286		240315_mtmg_2photons_KO_3dpi_stitched_timeconc_registered	2	KO	40	8	138481	138501	138558	60	-0.951366440228816	55
				240531_mtmg_KO_3dpi_Timeconc_stitched_registered	4	KO	142	47557	26.3553760179707	0.731098801511902	63.2988092897991		240315_mtmg_2photons_KO_3dpi_stitched_timeconc_registered	2	KO	50	8	138481	138501	138558	70	-0.9259870217417	65
				240531_mtmg_KO_3dpi_Timeconc_stitched_registered	4	KO	142	47644	36.1290002036078	0.805971387472599	47.0053205951879		240315_mtmg_2photons_KO_3dpi_stitched_timeconc_registered	2	KO	60	8	138481	138501	138558	80	-0.947873510326977	75
				240531_mtmg_KO_3dpi_Timeconc_stitched_registered	4	KO	9	4869	28.0695738821331	0.92509871667807	27.2305777226293		240315_mtmg_2photons_KO_3dpi_stitched_timeconc_registered	2	KO	70	8	138481	138501	138558	90	-0.943010342702373	85
				240531_mtmg_KO_3dpi_Timeconc_stitched_registered	4	KO	149	48952	30.1092692725944	0.947076989904997	15.0473889136199		240315_mtmg_2photons_KO_3dpi_stitched_timeconc_registered	2	KO	80	8	138481	138501	138558	100	-0.974918057783658	95
				240531_mtmg_KO_3dpi_Timeconc_stitched_registered	4	KO	149	48992	29.4109514397319	0.846163106832235	30.4402144676168		240315_mtmg_2photons_KO_3dpi_stitched_timeconc_registered	2	KO	0	13	139040	139073	139054	20	-0.77611399986031	15
				240531_mtmg_KO_3dpi_Timeconc_stitched_registered	4	KO	9	5095	29.5914812704281	0.076108164909771	41.1822875215964		240315_mtmg_2photons_KO_3dpi_stitched_timeconc_registered	2	KO	10	13	139040	139073	139054	30	-0.941741911481603	25
				240531_mtmg_KO_3dpi_Timeconc_stitched_registered	4	KO	150	49243	19.2272050064423	0.542465675569234	38.1145348907176		240315_mtmg_2photons_KO_3dpi_stitched_timeconc_registered	2	KO	20	13	139040	139073	139054	40	-0.959594960469509	35
				240531_mtmg_KO_3dpi_Timeconc_stitched_registered	4	KO	150	49299	13.7901819521977	0.640692664360908	42.5283206714979		240315_mtmg_2photons_KO_3dpi_stitched_timeconc_registered	2	KO	30	13	139040	139073	139054	50	-0.959594960469509	45
				240531_mtmg_KO_3dpi_Timeconc_stitched_registered	4	KO	151	49740	22.9063116097675	0.934448418765107	15.425584550946		240315_mtmg_2photons_KO_3dpi_stitched_timeconc_registered	2	KO	40	13	139040	139073	139054	60	-0.905966711758356	55
				240531_mtmg_KO_3dpi_Timeconc_stitched_registered	4	KO	151	49773	29.9242990528899	0.859840385670918	29.0887618946052		240315_mtmg_2photons_KO_3dpi_stitched_timeconc_registered	2	KO	50	13	139040	139073	139054	70	0.691905363251259	65
				240531_mtmg_KO_3dpi_Timeconc_stitched_registered	4	KO	10	5449	16.645842152358	0.883052142817114	44.9629239475899		240315_mtmg_2photons_KO_3dpi_stitched_timeconc_registered	2	KO	0	14	139122	139341	139168	20	-0.982338566431073	15
				240531_mtmg_KO_3dpi_Timeconc_stitched_registered	4	KO	10	5640	23.573858620893	0.996709206434765	10.4914770143835		240315_mtmg_2photons_KO_3dpi_stitched_timeconc_registered	2	KO	10	14	139122	139341	139168	30	-0.994684058324269	25
				240531_mtmg_KO_3dpi_Timeconc_stitched_registered	4	KO	14	6781	29.9052298154637	0.680938456736464	55.2236499431536		240315_mtmg_2photons_KO_3dpi_stitched_timeconc_registered	2	KO	20	14	139122	139341	139168	40	-0.998593309713132	35
				240531_mtmg_KO_3dpi_Timeconc_stitched_registered	4	KO	14	6874	23.8117713980945	0.928638704997588	37.1220764853816		240315_mtmg_2photons_KO_3dpi_stitched_timeconc_registered	2	KO	30	14	139122	139341	139168	50	-0.998158592727291	45
				240531_mtmg_KO_3dpi_Timeconc_stitched_registered	4	KO	17	7700	6.47455230631232	0.663096120631747	NaN		240315_mtmg_2photons_KO_3dpi_stitched_timeconc_registered	2	KO	40	14	139122	139341	139168	60	-0.997234095415222	55
				240531_mtmg_KO_3dpi_Timeconc_stitched_registered	4	KO	17	7741	12.9622410133154	0.36700878711455	61.3224933382333		240315_mtmg_2photons_KO_3dpi_stitched_timeconc_registered	2	KO	50	14	139122	139341	139168	70	-0.998868137723516	65
				240531_mtmg_KO_3dpi_Timeconc_stitched_registered	4	KO	19	28332	20.9799811374614	0.100918627734254	31.6987899179309		240315_mtmg_2photons_KO_3dpi_stitched_timeconc_registered	2	KO	60	14	139122	139341	139168	80	-0.998268437160718	75
				240531_mtmg_KO_3dpi_Timeconc_stitched_registered	4	KO	19	8103	34.6076658247973	0.895539768422313	20.3994345489985		240315_mtmg_2photons_KO_3dpi_stitched_timeconc_registered	2	KO	70	14	139122	139341	139168	90	-0.991689421899963	85
				240531_mtmg_KO_3dpi_Timeconc_stitched_registered	4	KO	21	8403	23.9908169161556	0.719266910519297	45.7968181045964		240315_mtmg_2photons_KO_3dpi_stitched_timeconc_registered	2	KO	80	14	139122	139341	139168	100	NA	95
				240531_mtmg_KO_3dpi_Timeconc_stitched_registered	4	KO	21	8546	20.6110899216361	0.295721276996	51.8809718012081		240315_mtmg_2photons_KO_3dpi_stitched_timeconc_registered	2	KO	90	14	139122	139341	139168	110	0.982338566423703	105
				240531_mtmg_KO_3dpi_Timeconc_stitched_registered	4	KO	22	8869	31.7940746738428	0.814990666563491	26.3665136738874		240315_mtmg_2photons_KO_3dpi_stitched_timeconc_registered	2	KO	100	14	139122	139341	139168	120	-0.870562838872415	115
				240531_mtmg_KO_3dpi_Timeconc_stitched_registered	4	KO	22	8937	31.8708526883225	0.81083185316406	82.6494877174516		240315_mtmg_2photons_KO_3dpi_stitched_timeconc_registered	2	KO	110	14	139122	139341	139168	130	-0.982294220511557	125
				240531_mtmg_KO_3dpi_Timeconc_stitched_registered	4	KO	23	9903	19.8918278849847	0.857769948901603	31.2397396806252		240315_mtmg_2photons_KO_3dpi_stitched_timeconc_registered	2	KO	120	14	139122	139341	139168	140	-0.999783970564189	135
				240531_mtmg_KO_3dpi_Timeconc_stitched_registered	4	KO	23	10118	17.7680761059008	0.575978496875758	80.8897249422671		240315_mtmg_2photons_KO_3dpi_stitched_timeconc_registered	2	KO	130	14	139122	139341	139168	150	-0.999665389606407	145
				240530_mtmg_WT_3dpi_Timeconc_stitched_registered	4	WT	33	10106	28.1791236642974	0.83408520599834	29.42705203392		240315_mtmg_2photons_KO_3dpi_stitched_timeconc_registered	2	KO	140	14	139122	139341	139168	160	-0.997781694465426	155
				240530_mtmg_WT_3dpi_Timeconc_stitched_registered	4	WT	35	10930	20.7604552755298	0.936994043944684	16.6367519251695		240315_mtmg_2photons_KO_3dpi_stitched_timeconc_registered	2	KO	150	14	139122	139341	139168	170	-0.994267824452359	165
				240530_mtmg_WT_3dpi_Timeconc_stitched_registered	4	WT	36	11034	14.2722453495551	0.342552874524734	35.7174063938782		240315_mtmg_2photons_KO_3dpi_stitched_timeconc_registered	2	KO	160	14	139122	139341	139168	180	-0.995165188502267	175
				240530_mtmg_WT_3dpi_Timeconc_stitched_registered	4	WT	37	11326	23.1132067226922	0.976386334571469	15.098244945566		240315_mtmg_2photons_KO_3dpi_stitched_timeconc_registered	2	KO	170	14	139122	139341	139168	190	-0.995662960795117	185
				240530_mtmg_WT_3dpi_Timeconc_stitched_registered	4	WT	38	11510	37.5515097618	0.954436589743871	18.5001942273167		240315_mtmg_2photons_KO_3dpi_stitched_timeconc_registered	2	KO	180	14	139122	139341	139168	200	-0.995560371136599	195
				240530_mtmg_WT_3dpi_Timeconc_stitched_registered	4	WT	39	11557	40.0153240782086	0.614228589834503	43.914873317276		240315_mtmg_2photons_KO_3dpi_stitched_timeconc_registered	2	KO	190	14	139122	139341	139168	210	-0.993141433920442	205
				240530_mtmg_WT_3dpi_Timeconc_stitched_registered	4	WT	40	11659	22.2322741944234	0.0242753117659362	22.8626862818162		240315_mtmg_2photons_KO_3dpi_stitched_timeconc_registered	2	KO	200	14	139122	139341	139168	220	-0.992504815588599	215
				240530_mtmg_WT_3dpi_Timeconc_stitched_registered	4	WT	41	11775	28.7820062749725	0.262432885766645	35.1151601922186		240315_mtmg_2photons_KO_3dpi_stitched_timeconc_registered	2	KO	210	14	139122	139341	139168	230	-0.992301100309081	225
				240530_mtmg_WT_3dpi_Timeconc_stitched_registered	4	WT	42	11793	50.536453373588	0.949809430530226	10.6623404071255		240315_mtmg_2photons_KO_3dpi_stitched_timeconc_registered	2	KO	0	15	139407	139489	139455	100	0.216930457849664	95
				240530_mtmg_WT_3dpi_Timeconc_stitched_registered	4	WT	43	12055	27.4930556274882	0.623358778291832	28.6350662431353		240315_mtmg_2photons_KO_3dpi_stitched_timeconc_registered	2	KO	10	15	139407	139489	139455	110	-0.894427190969922	105
				240530_mtmg_WT_3dpi_Timeconc_stitched_registered	4	WT	45	12520	33.9948314582779	0.145829537807008	41.8084804707823		240315_mtmg_2photons_KO_3dpi_stitched_timeconc_registered	2	KO	20	15	139407	139489	139455	120	-0.942214690279802	115
				240530_mtmg_WT_3dpi_Timeconc_stitched_registered	4	WT	50	13891	12.1511632468042	0.981519522733564	18.0530857194871		240315_mtmg_2photons_KO_3dpi_stitched_timeconc_registered	2	KO	30	15	139407	139489	139455	130	-0.958343474062186	125
				240530_mtmg_WT_3dpi_Timeconc_stitched_registered	4	WT	51	13978	18.4309692190256	0.298254098386294	67.3264534063404		240315_mtmg_2photons_KO_3dpi_stitched_timeconc_registered	2	KO	40	15	139407	139489	139455	140	-0.986419134529918	135
				240530_mtmg_WT_3dpi_Timeconc_stitched_registered	4	WT	52	14114	26.5036426541499	0.747738863880806	37.9149324144343		240315_mtmg_2photons_KO_3dpi_stitched_timeconc_registered	2	KO	50	15	139407	139489	139455	150	-0.961300999997333	145
				240530_mtmg_WT_3dpi_Timeconc_stitched_registered	4	WT	54	14812	12.8044453563154	0.966914921502588	18.2726820473651		240315_mtmg_2photons_KO_3dpi_stitched_timeconc_registered	2	KO	0	16	139517	139555	139582	140	NA	135
				240530_mtmg_WT_3dpi_Timeconc_stitched_registered	4	WT	55	14874	18.3323553755087	0.216087520033452	52.9756585611023		240315_mtmg_2photons_KO_3dpi_stitched_timeconc_registered	2	KO	10	16	139517	139555	139582	150	-0.543251278007289	145
				240530_mtmg_WT_3dpi_Timeconc_stitched_registered	4	WT	56	15218	12.2247903191164	0.274071680877757	48.4301929715639		240315_mtmg_2photons_KO_3dpi_stitched_timeconc_registered	2	KO	20	16	139517	139555	139582	160	-0.988347579782273	155
				240530_mtmg_WT_3dpi_Timeconc_stitched_registered	4	WT	57	15385	24.3208081649058	0.403590934527693	74.0634749956261		240315_mtmg_2photons_KO_3dpi_stitched_timeconc_registered	2	KO	30	16	139517	139555	139582	170	-0.992483859956482	165
				240530_mtmg_WT_3dpi_Timeconc_stitched_registered	4	WT	58	15579	19.2402805065115	0.49971551930557	85.7273976044934		240315_mtmg_2photons_KO_3dpi_stitched_timeconc_registered	2	KO	40	16	139517	139555	139582	180	-0.998006059667005	175
				240530_mtmg_WT_3dpi_Timeconc_stitched_registered	4	WT	61	16416	21.1796704591451	0.9768309909632	11.5496368397026		240315_mtmg_2photons_KO_3dpi_stitched_timeconc_registered	2	KO	50	16	139517	139555	139582	190	-0.997010672056127	185
				240530_mtmg_WT_3dpi_Timeconc_stitched_registered	4	WT	62	16532	29.0417770434118	0.983544848802045	8.41975416543356		240315_mtmg_2photons_KO_3dpi_stitched_timeconc_registered	2	KO	0	18	139777	139907	139846	170	-0.927694411228546	165
				240530_mtmg_WT_3dpi_Timeconc_stitched_registered	4	WT	63	16572	18.3823560914192	0.394444708789494	34.9733493908628		240315_mtmg_2photons_KO_3dpi_stitched_timeconc_registered	2	KO	10	18	139777	139907	139846	180	-0.984597727096276	175
				240530_mtmg_WT_3dpi_Timeconc_stitched_registered	4	WT	66	17041	24.8853750329306	0.755189281827542	51.0334392745195		240315_mtmg_2photons_KO_3dpi_stitched_timeconc_registered	2	KO	20	18	139777	139907	139846	190	-0.954172931074935	185
				240530_mtmg_WT_3dpi_Timeconc_stitched_registered	4	WT	67	17196	21.851420436037	0.758898206813421	33.4277928985547		240315_mtmg_2photons_KO_3dpi_stitched_timeconc_registered	2	KO	0	20	140033	140169	140110	170	-0.650791373342091	165
				240530_mtmg_WT_3dpi_Timeconc_stitched_registered	4	WT	68	17364	14.0335861536925	0.655900087307666	49.8918867771852		240315_mtmg_2photons_KO_3dpi_stitched_timeconc_registered	2	KO	10	20	140033	140169	140110	180	-0.973841209709111	175
				240530_mtmg_WT_3dpi_Timeconc_stitched_registered	4	WT	69	17615	4.51293625619623	0.0571672705141161	50.1401768781583		240315_mtmg_2photons_KO_3dpi_stitched_timeconc_registered	2	KO	20	20	140033	140169	140110	190	-1	185
				240530_mtmg_WT_3dpi_Timeconc_stitched_registered	4	WT	70	18078	20.9925405928114	0.90947722599537	33.5800040595391		240315_mtmg_2photons_KO_3dpi_stitched_timeconc_registered	2	KO	0	22	140276	140339	140288	70	-0.901124701813568	65
				240530_mtmg_WT_3dpi_Timeconc_stitched_registered	4	WT	72	18758	12.5758461934043	0.651335142880497	70.2058033863838		240315_mtmg_2photons_KO_3dpi_stitched_timeconc_registered	2	KO	10	22	140276	140339	140288	80	-0.981903523480805	75
				240530_mtmg_WT_3dpi_Timeconc_stitched_registered	4	WT	73	18977	24.7027953389326	0.0970056176785711	47.3511953976377		240315_mtmg_2photons_KO_3dpi_stitched_timeconc_registered	2	KO	0	24	140549	140713	140609	210	NA	205
				240530_mtmg_WT_3dpi_Timeconc_stitched_registered	4	WT	74	19166	31.0702277440591	0.918656027595116	63.2794771819453		240315_mtmg_2photons_KO_3dpi_stitched_timeconc_registered	2	KO	10	24	140549	140713	140609	220	-0.968277323722521	215
				240530_mtmg_WT_3dpi_Timeconc_stitched_registered	4	WT	75	19385	42.6362269038652	0.982095583966949	13.5385287597492		240315_mtmg_2photons_KO_3dpi_stitched_timeconc_registered	2	KO	20	24	140549	140713	140609	230	-0.999038664890239	225
				240530_mtmg_WT_3dpi_Timeconc_stitched_registered	4	WT	76	19521	26.7691849106292	0.754333302465143	22.4623744459635		240315_mtmg_2photons_KO_3dpi_stitched_timeconc_registered	2	KO	30	24	140549	140713	140609	240	-0.199310294151336	235
				240530_mtmg_WT_3dpi_Timeconc_stitched_registered	4	WT	77	19593	42.6522098239752	0.988879448695084	9.06474030047704		240315_mtmg_2photons_KO_3dpi_stitched_timeconc_registered	2	KO	40	24	140549	140713	140609	250	-0.18653857497875	245
				240530_mtmg_WT_3dpi_Timeconc_stitched_registered	4	WT	79	19885	17.1577976150994	0.964463809717216	20.9525647843861		240315_mtmg_2photons_KO_3dpi_stitched_timeconc_registered	2	KO	50	24	140549	140713	140609	260	-0.451612500094346	255
				240530_mtmg_WT_3dpi_Timeconc_stitched_registered	4	WT	80	20473	22.5843590424023	0.953714052730052	16.8109547939819		240315_mtmg_2photons_KO_3dpi_stitched_timeconc_registered	2	KO	60	24	140549	140713	140609	270	-0.542083346190336	265
				240530_mtmg_WT_3dpi_Timeconc_stitched_registered	4	WT	83	20737	24.5968282240339	0.96520318191577	15.1222091408025		240315_mtmg_2photons_KO_3dpi_stitched_timeconc_registered	2	KO	70	24	140549	140713	140609	280	-0.667536161094087	275
				240530_mtmg_WT_3dpi_Timeconc_stitched_registered	4	WT	84	20928	31.4011077539488	0.905101199708592	29.6378881591227		240315_mtmg_2photons_KO_3dpi_stitched_timeconc_registered	2	KO	80	24	140549	140713	140609	290	-0.75180316554318	285
				240530_mtmg_WT_3dpi_Timeconc_stitched_registered	4	WT	86	21408	29.5244919266457	0.740420558521606	43.6782678620588		240315_mtmg_2photons_KO_3dpi_stitched_timeconc_registered	2	KO	90	24	140549	140713	140609	300	-0.811511092841419	295
				240530_mtmg_WT_3dpi_Timeconc_stitched_registered	4	WT	88	22237	36.3263922363586	0.986968836068802	10.4051844400683		240315_mtmg_2photons_KO_3dpi_stitched_timeconc_registered	2	KO	100	24	140549	140713	140609	310	-0.854060555095001	305
				240530_mtmg_WT_3dpi_Timeconc_stitched_registered	4	WT	89	22297	15.748173161365	0.483520832843944	24.1424287577482		240315_mtmg_2photons_KO_3dpi_stitched_timeconc_registered	2	KO	110	24	140549	140713	140609	320	-0.727990064731937	315
				240530_mtmg_WT_3dpi_Timeconc_stitched_registered	4	WT	90	22468	29.9177511480582	0.950365904306813	15.4798193393021		240315_mtmg_2photons_KO_3dpi_stitched_timeconc_registered	2	KO	120	24	140549	140713	140609	330	-0.751401671315007	325
				240530_mtmg_WT_3dpi_Timeconc_stitched_registered	4	WT	91	22678	28.0672907826049	0.868247696138448	31.0163076484691		240315_mtmg_2photons_KO_3dpi_stitched_timeconc_registered	2	KO	0	26	141038	141105	141046	320	-0.759256602512296	315
				240530_mtmg_WT_3dpi_Timeconc_stitched_registered	4	WT	2	2288	26.2912850610621	0.896369777284124	24.3184454716353		240315_mtmg_2photons_KO_3dpi_stitched_timeconc_registered	2	KO	10	26	141038	141105	141046	330	-0.979489544714175	325
				240530_mtmg_WT_3dpi_Timeconc_stitched_registered	4	WT	92	22901	28.1886699732919	0.360811735493654	31.680209557302		240315_mtmg_2photons_KO_3dpi_stitched_timeconc_registered	2	KO	20	26	141038	141105	141046	340	0.175469736581885	335
				240530_mtmg_WT_3dpi_Timeconc_stitched_registered	4	WT	93	23061	35.5281021053086	0.918546489224991	31.3463562818409		240315_mtmg_2photons_KO_3dpi_stitched_timeconc_registered	2	KO	0	28	141322	141427	141340	10	0.995495472623991	5
				240530_mtmg_WT_3dpi_Timeconc_stitched_registered	4	WT	94	23105	29.7794627875107	0.553725882256953	57.5993697925375		240315_mtmg_2photons_KO_3dpi_stitched_timeconc_registered	2	KO	10	28	141322	141427	141340	20	0.850265146676472	15
				240530_mtmg_WT_3dpi_Timeconc_stitched_registered	4	WT	95	23188	17.2447302177225	0.276861800958751	44.4265104286309		240315_mtmg_2photons_KO_3dpi_stitched_timeconc_registered	2	KO	20	28	141322	141427	141340	30	0.808736084398563	25
				240530_mtmg_WT_3dpi_Timeconc_stitched_registered	4	WT	96	31815	19.7278350852488	0.240423090908134	75.4870349346155		240315_mtmg_2photons_KO_3dpi_stitched_timeconc_registered	2	KO	30	28	141322	141427	141340	40	0.816415639504124	35
				240530_mtmg_WT_3dpi_Timeconc_stitched_registered	4	WT	97	23491	31.4569697320591	0.978039702297155	11.6887624615866		240315_mtmg_2photons_KO_3dpi_stitched_timeconc_registered	2	KO	40	28	141322	141427	141340	50	0.79095668159374	45
				240530_mtmg_WT_3dpi_Timeconc_stitched_registered	4	WT	98	23643	36.2717226891431	0.893573545933474	32.5470766154843		240315_mtmg_2photons_KO_3dpi_stitched_timeconc_registered	2	KO	50	28	141322	141427	141340	60	0.757056145397032	55
				240530_mtmg_WT_3dpi_Timeconc_stitched_registered	4	WT	99	23928	50.1458870607424	0.896082069415004	30.9950318916332		240315_mtmg_2photons_KO_3dpi_stitched_timeconc_registered	2	KO	60	28	141322	141427	141340	70	0.693762658203538	65
				240530_mtmg_WT_3dpi_Timeconc_stitched_registered	4	WT	100	24057	32.0513134432035	0.861246721816712	35.6638816177796		240315_mtmg_2photons_KO_3dpi_stitched_timeconc_registered	2	KO	70	28	141322	141427	141340	80	-0.667691716220124	75
				240530_mtmg_WT_3dpi_Timeconc_stitched_registered	4	WT	101	24160	24.3207801453009	0.958229024323328	23.1211076531776		240315_mtmg_2photons_KO_3dpi_stitched_timeconc_registered	2	KO	0	34	142513	142678	142734	50	-1	45
				240530_mtmg_WT_3dpi_Timeconc_stitched_registered	4	WT	102	24278	27.2765349655742	0.888983012202796	48.2614905580556		240315_mtmg_2photons_KO_3dpi_stitched_timeconc_registered	2	KO	10	34	142513	142678	142734	60	-0.964763821225589	55
				240530_mtmg_WT_3dpi_Timeconc_stitched_registered	4	WT	104	24977	31.0688668511995	0.184587512944507	40.7040339894189		240315_mtmg_2photons_KO_3dpi_stitched_timeconc_registered	2	KO	20	34	142513	142678	142734	70	-0.897618070611451	65
				240530_mtmg_WT_3dpi_Timeconc_stitched_registered	4	WT	105	25302	21.4350557244058	0.887589064708724	26.8382275617511		240315_mtmg_2photons_KO_3dpi_stitched_timeconc_registered	2	KO	30	34	142513	142678	142734	80	-0.89209804733628	75
				240530_mtmg_WT_3dpi_Timeconc_stitched_registered	4	WT	106	25891	28.0616362983289	0.876704350919711	12.1427840864486		240315_mtmg_2photons_KO_3dpi_stitched_timeconc_registered	2	KO	40	34	142513	142678	142734	90	-0.864080669836702	85
				240530_mtmg_WT_3dpi_Timeconc_stitched_registered	4	WT	4	28156	17.7634146164806	0.419827107752094	56.9718990425108		240315_mtmg_2photons_KO_3dpi_stitched_timeconc_registered	2	KO	50	34	142513	142678	142734	100	-0.822943402221637	95
				240530_mtmg_WT_3dpi_Timeconc_stitched_registered	4	WT	111	28449	24.4912355821173	0.168997859450292	53.6383544958057		240315_mtmg_2photons_KO_3dpi_stitched_timeconc_registered	2	KO	60	34	142513	142678	142734	110	-0.83205029431829	105
				240530_mtmg_WT_3dpi_Timeconc_stitched_registered	4	WT	6	3034	30.3895012706989	0.780274207607704	84.0605209212173		240315_mtmg_2photons_KO_3dpi_stitched_timeconc_registered	2	KO	70	34	142513	142678	142734	120	-0.841734105249672	115
				240530_mtmg_WT_3dpi_Timeconc_stitched_registered	4	WT	116	30144	41.7479972232723	0.830293445018312	49.1076091289245		240315_mtmg_2photons_KO_3dpi_stitched_timeconc_registered	2	KO	80	34	142513	142678	142734	130	-0.829364974023732	125
				240530_mtmg_WT_3dpi_Timeconc_stitched_registered	4	WT	7	28113	23.774937641646	0.309668513498809	79.3495571615252		240315_mtmg_2photons_KO_3dpi_stitched_timeconc_registered	2	KO	90	34	142513	142678	142734	140	-0.792245508623483	135
				240530_mtmg_WT_3dpi_Timeconc_stitched_registered	4	WT	120	31945	11.6182898364539	0.110806640267411	69.602194446681		240315_mtmg_2photons_KO_3dpi_stitched_timeconc_registered	2	KO	100	34	142513	142678	142734	150	-0.787632033362248	145
				240530_mtmg_WT_3dpi_Timeconc_stitched_registered	4	WT	122	32956	32.1976756847887	0.861671947414655	48.6539930025572		240315_mtmg_2photons_KO_3dpi_stitched_timeconc_registered	2	KO	110	34	142513	142678	142734	160	-0.789131886711337	155
				240530_mtmg_WT_3dpi_Timeconc_stitched_registered	4	WT	123	33039	35.2235049140891	0.171759600789741	35.4065713114955		240315_mtmg_2photons_KO_3dpi_stitched_timeconc_registered	2	KO	0	37	143095	143118	143143	120	-0.529998938759796	115
				240530_mtmg_WT_3dpi_Timeconc_stitched_registered	4	WT	124	33255	26.731025741367	0.912863317421233	35.0215970468529		240315_mtmg_2photons_KO_3dpi_stitched_timeconc_registered	2	KO	10	37	143095	143118	143143	130	-0.978349703079052	125
				240530_mtmg_WT_3dpi_Timeconc_stitched_registered	4	WT	125	33362	25.8220155059601	0.800350133508453	48.4409183615194		240315_mtmg_2photons_KO_3dpi_stitched_timeconc_registered	2	KO	20	37	143095	143118	143143	140	-0.983178768299546	135
				240530_mtmg_WT_3dpi_Timeconc_stitched_registered	4	WT	126	33410	22.4799887196197	0.912375552022311	35.1179827892283		240315_mtmg_2photons_KO_3dpi_stitched_timeconc_registered	2	KO	30	37	143095	143118	143143	150	-0.907390083735937	145
				240530_mtmg_WT_3dpi_Timeconc_stitched_registered	4	WT	127	33492	17.2309086865548	0.654717749974264	42.7961046658088		240315_mtmg_2photons_KO_3dpi_stitched_timeconc_registered	2	KO	40	37	143095	143118	143143	160	-0.904706974920189	155
				240530_mtmg_WT_3dpi_Timeconc_stitched_registered	4	WT	128	33874	23.3174831279507	0.93489908204711	41.9577636714277		240315_mtmg_2photons_KO_3dpi_stitched_timeconc_registered	2	KO	0	38	140418	140424	140431	330	-0.98386990998571	325
				240530_mtmg_WT_3dpi_Timeconc_stitched_registered	4	WT	129	34059	6.41388687209701	0.320680530198043	32.0543107704468		240315_mtmg_2photons_KO_3dpi_stitched_timeconc_registered	2	KO	10	38	140418	140424	140431	340	-0.976187060183953	335
				240530_mtmg_WT_3dpi_Timeconc_stitched_registered	4	WT	11	4605	30.4826961141642	0.238868708415035	37.3655157045761		240315_mtmg_2photons_KO_3dpi_stitched_timeconc_registered	2	KO	0	40	143404	143450	143508	210	-0.975011472970218	205
				240530_mtmg_WT_3dpi_Timeconc_stitched_registered	4	WT	14	5659	16.8946757902334	0.176328617471081	55.8621195025312		240315_mtmg_2photons_KO_3dpi_stitched_timeconc_registered	2	KO	10	40	143404	143450	143508	220	-0.978936845365592	215
				240530_mtmg_WT_3dpi_Timeconc_stitched_registered	4	WT	16	6637	39.4652858989846	0.965827485555488	21.2650395080062		240315_mtmg_2photons_KO_3dpi_stitched_timeconc_registered	2	KO	20	40	143404	143450	143508	230	-0.938590044726859	225
				240530_mtmg_WT_3dpi_Timeconc_stitched_registered	4	WT	17	7406	23.2516436616658	0.915805802543693	43.0501446458481		240315_mtmg_2photons_KO_3dpi_stitched_timeconc_registered	2	KO	30	40	143404	143450	143508	240	-0.987492362064237	235
				240530_mtmg_WT_3dpi_Timeconc_stitched_registered	4	WT	19	7741	28.8587896263796	0.415554051132506	60.1489295159086		240315_mtmg_2photons_KO_3dpi_stitched_timeconc_registered	2	KO	40	40	143404	143450	143508	250	-0.999068641972207	245
				240530_mtmg_WT_3dpi_Timeconc_stitched_registered	4	WT	20	7882	19.2043594557733	0.656700105162546	58.9463614912379		240315_mtmg_2photons_KO_3dpi_stitched_timeconc_registered	2	KO	50	40	143404	143450	143508	260	-0.988219855498768	255
				240530_mtmg_WT_3dpi_Timeconc_stitched_registered	4	WT	21	8012	25.5902871649136	0.23458368316096	57.613519966658		240315_mtmg_2photons_KO_3dpi_stitched_timeconc_registered	2	KO	60	40	143404	143450	143508	270	-0.991023675568405	265
				240530_mtmg_WT_3dpi_Timeconc_stitched_registered	4	WT	22	8230	23.7679809913758	0.365086294441514	62.6026998215887		240315_mtmg_2photons_KO_3dpi_stitched_timeconc_registered	2	KO	70	40	143404	143450	143508	280	-0.997201377687302	275
				240530_mtmg_WT_3dpi_Timeconc_stitched_registered	4	WT	23	8618	16.4940144135651	0.0795052490127975	36.2974449137958		240315_mtmg_2photons_KO_3dpi_stitched_timeconc_registered	2	KO	80	40	143404	143450	143508	290	-0.999009175923793	285
				240530_mtmg_WT_3dpi_Timeconc_stitched_registered	4	WT	24	8700	23.9365219494875	0.910878240810139	32.3732345242987		240315_mtmg_2photons_KO_3dpi_stitched_timeconc_registered	2	KO	90	40	143404	143450	143508	300	-0.996713477071755	295
				240530_mtmg_WT_3dpi_Timeconc_stitched_registered	4	WT	25	8735	30.5557628247551	0.807826787832085	34.0039625170289		240315_mtmg_2photons_KO_3dpi_stitched_timeconc_registered	2	KO	100	40	143404	143450	143508	310	-0.996823538942476	305
				240530_mtmg_WT_3dpi_Timeconc_stitched_registered	4	WT	26	8820	55.4664530422883	0.957017482907667	42.0465452638005		240315_mtmg_2photons_KO_3dpi_stitched_timeconc_registered	2	KO	0	41	143642	143724	143674	150	NA	145
				240530_mtmg_WT_3dpi_Timeconc_stitched_registered	4	WT	27	9106	46.6611018947777	0.954375840292579	66.1858203281203		240315_mtmg_2photons_KO_3dpi_stitched_timeconc_registered	2	KO	10	41	143642	143724	143674	160	-0.995350013564235	155
				240530_mtmg_WT_3dpi_Timeconc_stitched_registered	4	WT	28	9203	35.6640415443121	0.938138125974431	22.8987338480549		240315_mtmg_2photons_KO_3dpi_stitched_timeconc_registered	2	KO	20	41	143642	143724	143674	170	-0.875034042510483	165
				240530_mtmg_WT_3dpi_Timeconc_stitched_registered	4	WT	29	9409	8.27155484256769	0.0652149573043034	35.2099426624421		240315_mtmg_2photons_KO_3dpi_stitched_timeconc_registered	2	KO	30	41	143642	143724	143674	180	-0.929266205258133	175
				240530_mtmg_WT_3dpi_Timeconc_stitched_registered	4	WT	30	9533	33.6230934021051	0.960699289335545	40.0457280187923		240315_mtmg_2photons_KO_3dpi_stitched_timeconc_registered	2	KO	40	41	143642	143724	143674	190	-0.950353505228429	185
				240530_mtmg_WT_3dpi_Timeconc_stitched_registered	4	WT	31	9738	35.339850209421	0.951804633394656	31.7856538293315		240315_mtmg_2photons_KO_3dpi_stitched_timeconc_registered	2	KO	0	42	143751	143800	143787	130	-0.866622456873652	125
				240530_mtmg_WT_3dpi_Timeconc_stitched_registered	4	WT	32	9831	18.553183833277	0.289696276746701	67.9381705071024		240315_mtmg_2photons_KO_3dpi_stitched_timeconc_registered	2	KO	10	42	143751	143800	143787	140	-0.976305326561231	135
				240530_mtmg_WT_3dpi_Timeconc_stitched_registered	4	WT	34	10482	16.732714812064	0.298061166827663	82.3725075663994		240315_mtmg_2photons_KO_3dpi_stitched_timeconc_registered	2	KO	20	42	143751	143800	143787	150	-1	145
				240530_mtmg_WT_3dpi_Timeconc_stitched_registered	4	WT	44	12121	5.633847852851	0.22053703267158	81.5774831185048		240315_mtmg_2photons_KO_3dpi_stitched_timeconc_registered	2	KO	30	42	143751	143800	143787	160	-0.999405999353569	155
				240530_mtmg_WT_3dpi_Timeconc_stitched_registered	4	WT	46	12662	16.3026836252103	0.265465981541601	53.9420279235152		240315_mtmg_2photons_KO_3dpi_stitched_timeconc_registered	2	KO	0	45	145234	145452	145360	80	NA	75
				240530_mtmg_WT_3dpi_Timeconc_stitched_registered	4	WT	47	12749	23.113998274606	0.983743605312491	7.53878290360358		240315_mtmg_2photons_KO_3dpi_stitched_timeconc_registered	2	KO	10	45	145234	145452	145360	90	-0.715993958036923	85
				240530_mtmg_WT_3dpi_Timeconc_stitched_registered	4	WT	48	13461	13.8642017514748	0.717413667401882	38.9307621189388		240315_mtmg_2photons_KO_3dpi_stitched_timeconc_registered	2	KO	20	45	145234	145452	145360	100	-0.669766830223304	95
				240530_mtmg_WT_3dpi_Timeconc_stitched_registered	4	WT	49	13772	11.6031835742724	0.310868773190579	38.1163762249582		240315_mtmg_2photons_KO_3dpi_stitched_timeconc_registered	2	KO	30	45	145234	145452	145360	110	-0.766357555026797	105
				240530_mtmg_WT_3dpi_Timeconc_stitched_registered	4	WT	53	14529	22.560982645798	0.802768080512098	80.5922687353289		240315_mtmg_2photons_KO_3dpi_stitched_timeconc_registered	2	KO	40	45	145234	145452	145360	120	-0.968415838706759	115
				240530_mtmg_WT_3dpi_Timeconc_stitched_registered	4	WT	59	16034	35.7957893677956	0.774186331340846	41.1101415822839		240315_mtmg_2photons_KO_3dpi_stitched_timeconc_registered	2	KO	50	45	145234	145452	145360	130	-0.976227966935695	125
				240530_mtmg_WT_3dpi_Timeconc_stitched_registered	4	WT	60	16176	35.7957893677956	0.774186331340846	41.1101415822839		240315_mtmg_2photons_KO_3dpi_stitched_timeconc_registered	2	KO	60	45	145234	145452	145360	140	-0.968445273138935	135
				240530_mtmg_WT_3dpi_Timeconc_stitched_registered	4	WT	64	16659	28.6241817182272	0.962925781747942	13.9765079471587		240315_mtmg_2photons_KO_3dpi_stitched_timeconc_registered	2	KO	70	45	145234	145452	145360	150	-0.969530261841843	145
				240530_mtmg_WT_3dpi_Timeconc_stitched_registered	4	WT	65	16892	22.5562672769365	0.873239930927692	27.1531292800618		240315_mtmg_2photons_KO_3dpi_stitched_timeconc_registered	2	KO	80	45	145234	145452	145360	160	-0.970721443099208	155
				240530_mtmg_WT_3dpi_Timeconc_stitched_registered	4	WT	78	19703	23.7502878590102	0.898455759580434	29.934472924805		240315_mtmg_2photons_KO_3dpi_stitched_timeconc_registered	2	KO	90	45	145234	145452	145360	170	-0.978143002259982	165
				240530_mtmg_WT_3dpi_Timeconc_stitched_registered	4	WT	0	2044	17.6707804086412	0.823387594691079	47.8290245544133		240315_mtmg_2photons_KO_3dpi_stitched_timeconc_registered	2	KO	100	45	145234	145452	145360	180	-0.981808344269192	175
				240530_mtmg_WT_3dpi_Timeconc_stitched_registered	4	WT	85	21191	24.6469461876691	0.862674133839784	27.122782300264		240315_mtmg_2photons_KO_3dpi_stitched_timeconc_registered	2	KO	110	45	145234	145452	145360	190	-0.98547465009431	185
				240530_mtmg_WT_3dpi_Timeconc_stitched_registered	4	WT	1	2139	23.105881248519	0.796943041596754	52.9320185269612		240315_mtmg_2photons_KO_3dpi_stitched_timeconc_registered	2	KO	0	51	147954	147974	148032	270	-0.715574205832579	265
				240530_mtmg_WT_3dpi_Timeconc_stitched_registered	4	WT	87	21947	20.9771689895804	0.979393224459693	10.9739386856621		240315_mtmg_2photons_KO_3dpi_stitched_timeconc_registered	2	KO	10	51	147954	147974	148032	280	-0.94119467069146	275
				240530_mtmg_WT_3dpi_Timeconc_stitched_registered	4	WT	3	2469	16.8634681127353	0.789439040093302	49.099686827318		240315_mtmg_2photons_KO_3dpi_stitched_timeconc_registered	2	KO	20	51	147954	147974	148032	290	-0.905647455873966	285
				240530_mtmg_WT_3dpi_Timeconc_stitched_registered	4	WT	103	24560	4.4517063750231	0.985394125180806	19.6538240580494		240315_mtmg_2photons_KO_3dpi_stitched_timeconc_registered	2	KO	30	51	147954	147974	148032	300	-0.877584848720159	295
				240530_mtmg_WT_3dpi_Timeconc_stitched_registered	4	WT	109	25976	24.6535002099648	0.420516752408805	93.8385234762936		240315_mtmg_2photons_KO_3dpi_stitched_timeconc_registered	2	KO	40	51	147954	147974	148032	310	-0.884303620439007	305
				240530_mtmg_WT_3dpi_Timeconc_stitched_registered	4	WT	5	2746	20.2402191337794	0.7108978580255	64.9524746104347		240315_mtmg_2photons_KO_3dpi_stitched_timeconc_registered	2	KO	50	51	147954	147974	148032	320	-0.927877435234452	315
				240530_mtmg_WT_3dpi_Timeconc_stitched_registered	4	WT	113	29342	4.70048473861733	0.562069757742144	84.7631323855772		240315_mtmg_2photons_KO_3dpi_stitched_timeconc_registered	2	KO	60	51	147954	147974	148032	330	-0.909556539755623	325
				240530_mtmg_WT_3dpi_Timeconc_stitched_registered	4	WT	117	30296	24.1039374658331	0.813588457421042	59.9079088305604		240315_mtmg_2photons_KO_3dpi_stitched_timeconc_registered	2	KO	70	51	147954	147974	148032	340	-0.950006902489456	335
				240530_mtmg_WT_3dpi_Timeconc_stitched_registered	4	WT	118	30583	15.5574564986242	0.983753382552555	28.0434665189942		240315_mtmg_2photons_KO_3dpi_stitched_timeconc_registered	2	KO	0	52	148096	148139	148164	240	-0.958467294675641	235
				240530_mtmg_WT_3dpi_Timeconc_stitched_registered	4	WT	119	30964	18.7954994408536	0.392160059817809	40.3111612230686		240315_mtmg_2photons_KO_3dpi_stitched_timeconc_registered	2	KO	10	52	148096	148139	148164	250	-0.980580675696577	245
				240530_mtmg_WT_3dpi_Timeconc_stitched_registered	4	WT	121	32271	18.7954994408536	0.392160059817809	40.3111612230686		240315_mtmg_2photons_KO_3dpi_stitched_timeconc_registered	2	KO	20	52	148096	148139	148164	260	-0.995495472596189	255
				240530_mtmg_WT_3dpi_Timeconc_stitched_registered	4	WT	8	3352	15.8255429319791	0.739173849483336	85.6012946177026		240315_mtmg_2photons_KO_3dpi_stitched_timeconc_registered	2	KO	30	52	148096	148139	148164	270	-0.994102176607782	265
				240530_mtmg_WT_3dpi_Timeconc_stitched_registered	4	WT	130	34142	14.8159355452972	0.633682018595034	31.7032783523131		240315_mtmg_2photons_KO_3dpi_stitched_timeconc_registered	2	KO	40	52	148096	148139	148164	280	-0.994390776999769	275
				240530_mtmg_WT_3dpi_Timeconc_stitched_registered	4	WT	10	4278	28.602855242929	0.848003020528863	37.9570720626652		240315_mtmg_2photons_KO_3dpi_stitched_timeconc_registered	2	KO	50	52	148096	148139	148164	290	-0.992644331800378	285
				240530_mtmg_WT_3dpi_Timeconc_stitched_registered	4	WT	12	4685	27.8952687647864	0.808019521299013	75.3338812851703		240315_mtmg_2photons_KO_3dpi_stitched_timeconc_registered	2	KO	60	52	148096	148139	148164	300	-0.989659072169515	295
				240530_mtmg_WT_3dpi_Timeconc_stitched_registered	4	WT	15	6390	22.4684982008423	0.0584778747896624	54.5439110610633		240315_mtmg_2photons_KO_3dpi_stitched_timeconc_registered	2	KO	70	52	148096	148139	148164	310	-0.987982595671202	305
				240530_mtmg_WT_3dpi_Timeconc_stitched_registered	4	WT	18	7485	16.0045364837117	0.271452039186592	69.9442004622432		240315_mtmg_2photons_KO_3dpi_stitched_timeconc_registered	2	KO	80	52	148096	148139	148164	320	-0.991611396823089	315
				240530_mtmg_WT_3dpi_Timeconc_stitched_registered	4	WT	34	10533	19.1034048014554	0.855581187854646	44.6470576177297		240315_mtmg_2photons_KO_3dpi_stitched_timeconc_registered	2	KO	0	53	148220	148232	148249	280	-0.946649906162109	275
				240530_mtmg_WT_3dpi_Timeconc_stitched_registered	4	WT	34	10611	17.8053395554102	0.705596967077294	58.9531037573954		240315_mtmg_2photons_KO_3dpi_stitched_timeconc_registered	2	KO	10	53	148220	148232	148249	290	-0.919389979205957	285
				240530_mtmg_WT_3dpi_Timeconc_stitched_registered	4	WT	44	12153	17.813441964761	0.569214444685741	33.7906579293879		240315_mtmg_2photons_KO_3dpi_stitched_timeconc_registered	2	KO	20	53	148220	148232	148249	300	-0.939299785719755	295
				240530_mtmg_WT_3dpi_Timeconc_stitched_registered	4	WT	44	12216	21.0705219680478	0.167729979988946	42.9251185109033		240315_mtmg_2photons_KO_3dpi_stitched_timeconc_registered	2	KO	30	53	148220	148232	148249	310	-0.984868546201659	305
				240530_mtmg_WT_3dpi_Timeconc_stitched_registered	4	WT	46	12672	20.000840637724	0.97262437258356	19.2069179441575		240315_mtmg_2photons_KO_3dpi_stitched_timeconc_registered	2	KO	40	53	148220	148232	148249	320	0.894628820188393	315
				240530_mtmg_WT_3dpi_Timeconc_stitched_registered	4	WT	46	12683	9.23074744760461	0.967593602092401	32.4711922987352		240315_mtmg_2photons_KO_3dpi_stitched_timeconc_registered	2	KO	0	55	149267	149322	149304	260	-0.841178475394109	255
				240530_mtmg_WT_3dpi_Timeconc_stitched_registered	4	WT	47	13105	23.0476681757277	0.911945125381396	42.6998709602901		240315_mtmg_2photons_KO_3dpi_stitched_timeconc_registered	2	KO	10	55	149267	149322	149304	270	-0.707106781186528	265
				240530_mtmg_WT_3dpi_Timeconc_stitched_registered	4	WT	47	13218	25.5953431961953	0.718233601888923	46.9482879018661		240315_mtmg_2photons_KO_3dpi_stitched_timeconc_registered	2	KO	20	55	149267	149322	149304	280	0.843661487691925	275
				240530_mtmg_WT_3dpi_Timeconc_stitched_registered	4	WT	48	13519	11.355992269876	0.608903187426332	57.6480059836969		240315_mtmg_2photons_KO_3dpi_stitched_timeconc_registered	2	KO	30	55	149267	149322	149304	290	0.947873510348912	285
				240530_mtmg_WT_3dpi_Timeconc_stitched_registered	4	WT	48	13532	8.65473983907312	0.921503824759049	31.7174744080227		240315_mtmg_2photons_KO_3dpi_stitched_timeconc_registered	2	KO	40	55	149267	149322	149304	300	0.995797857468005	295
				240530_mtmg_WT_3dpi_Timeconc_stitched_registered	4	WT	49	13784	20.0744118039507	0.390902673216784	140.7105931375		240315_mtmg_2photons_KO_3dpi_stitched_timeconc_registered	2	KO	50	55	149267	149322	149304	310	0.986347305635006	305
				240530_mtmg_WT_3dpi_Timeconc_stitched_registered	4	WT	49	13813	22.1980838961963	0.364985004961209	82.7244408428961		240315_mtmg_2photons_KO_3dpi_stitched_timeconc_registered	2	KO	60	55	149267	149322	149304	320	0.9963010834558	315
				240530_mtmg_WT_3dpi_Timeconc_stitched_registered	4	WT	53	14543	36.3674891438919	0.971933406743622	14.0196517406416		240315_mtmg_2photons_KO_3dpi_stitched_timeconc_registered	2	KO	0	56	149339	149369	149390	20	-0.672672793865729	15
				240530_mtmg_WT_3dpi_Timeconc_stitched_registered	4	WT	53	14566	46.0867486083904	0.954388905266396	39.7669485265686		240315_mtmg_2photons_KO_3dpi_stitched_timeconc_registered	2	KO	10	56	149339	149369	149390	30	-0.921982105539614	25
				240530_mtmg_WT_3dpi_Timeconc_stitched_registered	4	WT	59	16056	16.0652968673994	0.981061026470864	25.9886442941512		240315_mtmg_2photons_KO_3dpi_stitched_timeconc_registered	2	KO	20	56	149339	149369	149390	40	-0.921982105539614	35
				240530_mtmg_WT_3dpi_Timeconc_stitched_registered	4	WT	59	16069	40.6455748433067	0.946232504170923	31.8878105939608		240315_mtmg_2photons_KO_3dpi_stitched_timeconc_registered	2	KO	30	56	149339	149369	149390	50	-0.935845538489158	45
				240530_mtmg_WT_3dpi_Timeconc_stitched_registered	4	WT	60	16188	5.04726455366584	0.983298543891559	27.8972712214324		240315_mtmg_2photons_KO_3dpi_stitched_timeconc_registered	2	KO	40	56	149339	149369	149390	60	-0.962167247193458	55
				240530_mtmg_WT_3dpi_Timeconc_stitched_registered	4	WT	60	16320	18.5540080195435	0.968289768225634	11.4606310643716		240315_mtmg_2photons_KO_3dpi_stitched_timeconc_registered	2	KO	50	56	149339	149369	149390	70	-0.972818392979649	65
				240530_mtmg_WT_3dpi_Timeconc_stitched_registered	4	WT	64	16677	19.7115166050964	0.879292456644515	58.7435580884927		240315_mtmg_2photons_KO_3dpi_stitched_timeconc_registered	2	KO	60	56	149339	149369	149390	80	-0.978527689455076	75
				240530_mtmg_WT_3dpi_Timeconc_stitched_registered	4	WT	64	16715	15.6533309466154	0.252453556230018	65.7467413294122		240315_mtmg_2photons_KO_3dpi_stitched_timeconc_registered	2	KO	70	56	149339	149369	149390	90	-0.97979785953752	85
				240530_mtmg_WT_3dpi_Timeconc_stitched_registered	4	WT	65	16902	23.3797807536134	0.936337615538203	16.8299217707342		240315_mtmg_2photons_KO_3dpi_stitched_timeconc_registered	2	KO	80	56	149339	149369	149390	100	-0.98616468070352	95
				240530_mtmg_WT_3dpi_Timeconc_stitched_registered	4	WT	65	16940	21.5890624301524	0.876624972010288	30.2174980549689		240315_mtmg_2photons_KO_3dpi_stitched_timeconc_registered	2	KO	0	58	149759	149828	168921	10	-0.599999999807969	5
				240530_mtmg_WT_3dpi_Timeconc_stitched_registered	4	WT	71	18137	21.4835919477258	0.997609251740315	7.00229417700313		240315_mtmg_2photons_KO_3dpi_stitched_timeconc_registered	2	KO	10	58	149759	149828	168921	20	-0.756823007618296	15
				240530_mtmg_WT_3dpi_Timeconc_stitched_registered	4	WT	71	18182	13.8946246326885	0.914940344804177	18.8765946830601		240315_mtmg_2photons_KO_3dpi_stitched_timeconc_registered	2	KO	20	58	149759	149828	168921	30	-0.0554700191524316	25
				240530_mtmg_WT_3dpi_Timeconc_stitched_registered	4	WT	0	2050	25.5967995146866	0.40254256140136	132.662694147691		240315_mtmg_2photons_KO_3dpi_stitched_timeconc_registered	2	KO	30	58	149759	149828	168921	40	-0.853077036717048	35
				240530_mtmg_WT_3dpi_Timeconc_stitched_registered	4	WT	81	20557	14.1942814140638	0.90698680454437	26.5028409998396		240315_mtmg_2photons_KO_3dpi_stitched_timeconc_registered	2	KO	40	58	149759	149828	168921	50	-0.982137150292422	45
				240530_mtmg_WT_3dpi_Timeconc_stitched_registered	4	WT	81	20568	5.94130020767767	0.925393953648481	26.5650511426987		240315_mtmg_2photons_KO_3dpi_stitched_timeconc_registered	2	KO	50	58	149759	149828	168921	60	-0.982968803641632	55
				240530_mtmg_WT_3dpi_Timeconc_stitched_registered	4	WT	0	2095	24.0840412668243	0.57201824522778	124.419370098096		240315_mtmg_2photons_KO_3dpi_stitched_timeconc_registered	2	KO	60	58	149759	149828	168921	70	-0.961735811947533	65
				240530_mtmg_WT_3dpi_Timeconc_stitched_registered	4	WT	85	21197	7.30235169281337	0.997745388817443	7.76516612651471		240315_mtmg_2photons_KO_3dpi_stitched_timeconc_registered	2	KO	70	58	149759	149828	168921	80	-0.952268086705791	75
				240530_mtmg_WT_3dpi_Timeconc_stitched_registered	4	WT	85	21204	5.91990061708804	0.935510089717215	63.434948822922		240315_mtmg_2photons_KO_3dpi_stitched_timeconc_registered	2	KO	0	59	149869	150128	150004	30	NA	25
				240530_mtmg_WT_3dpi_Timeconc_stitched_registered	4	WT	1	2151	29.3710264363643	0.945047386003606	35.9056702334657		240315_mtmg_2photons_KO_3dpi_stitched_timeconc_registered	2	KO	10	59	149869	150128	150004	40	-0.956845389627792	35
				240530_mtmg_WT_3dpi_Timeconc_stitched_registered	4	WT	1	2236	53.0127165867791	0.94110332388937	41.2976031852391		240315_mtmg_2photons_KO_3dpi_stitched_timeconc_registered	2	KO	20	59	149869	150128	150004	50	-0.53301342028739	45
				240530_mtmg_WT_3dpi_Timeconc_stitched_registered	4	WT	87	22037	19.135550959732	0.658882084285715	27.5363311033268		240315_mtmg_2photons_KO_3dpi_stitched_timeconc_registered	2	KO	30	59	149869	150128	150004	60	-0.981826022106723	55
				240530_mtmg_WT_3dpi_Timeconc_stitched_registered	4	WT	87	22068	16.6243883297947	0.780278726768736	28.0120653941424		240315_mtmg_2photons_KO_3dpi_stitched_timeconc_registered	2	KO	40	59	149869	150128	150004	70	-0.990589149927685	65
				240530_mtmg_WT_3dpi_Timeconc_stitched_registered	4	WT	103	24586	14.7855294496426	0.637489255446207	37.371868814175		240315_mtmg_2photons_KO_3dpi_stitched_timeconc_registered	2	KO	50	59	149869	150128	150004	80	-0.990012333918184	75
				240530_mtmg_WT_3dpi_Timeconc_stitched_registered	4	WT	103	24603	4.55464010640934	0.722653929735735	37.2590608669806		240315_mtmg_2photons_KO_3dpi_stitched_timeconc_registered	2	KO	0	60	150176	150356	150260	100	-0.832050294305839	95
				240530_mtmg_WT_3dpi_Timeconc_stitched_registered	4	WT	3	2525	31.7203573384366	0.369094072269643	38.4511800799864		240315_mtmg_2photons_KO_3dpi_stitched_timeconc_registered	2	KO	10	60	150176	150356	150260	110	-0.894427190966372	105
				240530_mtmg_WT_3dpi_Timeconc_stitched_registered	4	WT	3	2546	24.4348864750643	0.987764419937199	12.6034153458786		240315_mtmg_2photons_KO_3dpi_stitched_timeconc_registered	2	KO	20	60	150176	150356	150260	120	-0.981143566973843	115
				240530_mtmg_WT_3dpi_Timeconc_stitched_registered	4	WT	109	25987	16.1240099800974	0.809150555212567	73.4725590181138		240315_mtmg_2photons_KO_3dpi_stitched_timeconc_registered	2	KO	30	60	150176	150356	150260	130	-0.999522077341882	125
				240530_mtmg_WT_3dpi_Timeconc_stitched_registered	4	WT	109	26038	21.3119110070094	0.963712787890774	22.2410510636867		240315_mtmg_2photons_KO_3dpi_stitched_timeconc_registered	2	KO	40	60	150176	150356	150260	140	-0.995846080978252	135
				240530_mtmg_WT_3dpi_Timeconc_stitched_registered	4	WT	5	2764	23.6439030340882	0.86748693077611	44.3467265586935		240315_mtmg_2photons_KO_3dpi_stitched_timeconc_registered	2	KO	50	60	150176	150356	150260	150	-0.986971475333852	145
				240530_mtmg_WT_3dpi_Timeconc_stitched_registered	4	WT	5	2806	28.3896982037143	0.921360180385456	26.8593374085853		240315_mtmg_2photons_KO_3dpi_stitched_timeconc_registered	2	KO	60	60	150176	150356	150260	160	-0.987939261884417	155
				240530_mtmg_WT_3dpi_Timeconc_stitched_registered	4	WT	112	28962	40.2946740593044	0.843941480698768	51.8658824588028		240315_mtmg_2photons_KO_3dpi_stitched_timeconc_registered	2	KO	70	60	150176	150356	150260	170	-0.987467125071806	165
				240530_mtmg_WT_3dpi_Timeconc_stitched_registered	4	WT	112	29095	31.2260187023413	0.874159421610766	27.8187060458354		240315_mtmg_2photons_KO_3dpi_stitched_timeconc_registered	2	KO	80	60	150176	150356	150260	180	-0.985809817381133	175
				240530_mtmg_WT_3dpi_Timeconc_stitched_registered	4	WT	113	29448	12.5787795283933	0.60067344082088	54.9159132301605		240315_mtmg_2photons_KO_3dpi_stitched_timeconc_registered	2	KO	90	60	150176	150356	150260	190	-0.990694213469983	185
				240530_mtmg_WT_3dpi_Timeconc_stitched_registered	4	WT	113	29659	7.40439794896603	0.658463916339321	65.7654609548007		240315_mtmg_2photons_KO_3dpi_stitched_timeconc_registered	2	KO	100	60	150176	150356	150260	200	-0.990781947929059	195
				240530_mtmg_WT_3dpi_Timeconc_stitched_registered	4	WT	115	30043	45.7770199385743	0.949642093671656	24.1379000390924		240315_mtmg_2photons_KO_3dpi_stitched_timeconc_registered	2	KO	0	64	151145	151183	151241	190	-0.963517909657547	185
				240530_mtmg_WT_3dpi_Timeconc_stitched_registered	4	WT	115	30078	23.6896319649091	0.336252011973019	57.1046347589809		240315_mtmg_2photons_KO_3dpi_stitched_timeconc_registered	2	KO	10	64	151145	151183	151241	200	-0.986932880813724	195
				240530_mtmg_WT_3dpi_Timeconc_stitched_registered	4	WT	117	30334	15.1649057131609	0.483400591012937	85.0578761440257		240315_mtmg_2photons_KO_3dpi_stitched_timeconc_registered	2	KO	20	64	151145	151183	151241	210	-0.998624405347965	205
				240530_mtmg_WT_3dpi_Timeconc_stitched_registered	4	WT	117	30409	13.2302317711015	0.30198857818996	92.2751822309839		240315_mtmg_2photons_KO_3dpi_stitched_timeconc_registered	2	KO	30	64	151145	151183	151241	220	-0.99963496987309	215
				240530_mtmg_WT_3dpi_Timeconc_stitched_registered	4	WT	118	30641	26.8033178719007	0.566913315863161	61.446239994493		240315_mtmg_2photons_KO_3dpi_stitched_timeconc_registered	2	KO	40	64	151145	151183	151241	230	-0.983958434196011	225
				240530_mtmg_WT_3dpi_Timeconc_stitched_registered	4	WT	118	30888	16.3337388710625	0.603478440367134	43.9594310590838		240315_mtmg_2photons_KO_3dpi_stitched_timeconc_registered	2	KO	50	64	151145	151183	151241	240	-0.679312590328295	235
				240530_mtmg_WT_3dpi_Timeconc_stitched_registered	4	WT	119	31112	8.8904228043992	0.199137677021282	60.9445741912936		240315_mtmg_2photons_KO_3dpi_stitched_timeconc_registered	2	KO	0	73	153127	153311	153196	170	NA	165
				240530_mtmg_WT_3dpi_Timeconc_stitched_registered	4	WT	119	31233	13.8592414585108	0.165729869649311	48.3981817617319		240315_mtmg_2photons_KO_3dpi_stitched_timeconc_registered	2	KO	10	73	153127	153311	153196	180	-0.92847669088526	175
				240530_mtmg_WT_3dpi_Timeconc_stitched_registered	4	WT	121	32409	9.00036451615076	0.194807199663887	82.0693880301493		240315_mtmg_2photons_KO_3dpi_stitched_timeconc_registered	2	KO	20	73	153127	153311	153196	190	-0.997054485504018	185
				240530_mtmg_WT_3dpi_Timeconc_stitched_registered	4	WT	121	32539	5.7863169464559	0.36238256354932	97.6227679879152		240315_mtmg_2photons_KO_3dpi_stitched_timeconc_registered	2	KO	30	73	153127	153311	153196	200	-0.75092389090467	195
				240530_mtmg_WT_3dpi_Timeconc_stitched_registered	4	WT	8	3452	34.4356027383626	0.957035158656257	30.3126669620502		240315_mtmg_2photons_KO_3dpi_stitched_timeconc_registered	2	KO	40	73	153127	153311	153196	210	-0.780274834062318	205
				240530_mtmg_WT_3dpi_Timeconc_stitched_registered	4	WT	130	34164	11.6403992028585	0.887631350793769	61.6145280209918		240315_mtmg_2photons_KO_3dpi_stitched_timeconc_registered	2	KO	50	73	153127	153311	153196	220	-0.835503950268311	215
				240530_mtmg_WT_3dpi_Timeconc_stitched_registered	4	WT	130	34207	15.8592000629699	0.902711728115874	24.5935023853179		240315_mtmg_2photons_KO_3dpi_stitched_timeconc_registered	2	KO	60	73	153127	153311	153196	230	-0.875705204568053	225
				240530_mtmg_WT_3dpi_Timeconc_stitched_registered	4	WT	8	3610	23.0125630649495	0.259085269767955	35.5384644523542		240315_mtmg_2photons_KO_3dpi_stitched_timeconc_registered	2	KO	70	73	153127	153311	153196	240	-0.95628113644816	235
				240530_mtmg_WT_3dpi_Timeconc_stitched_registered	4	WT	9	3803	20.5684263614582	0.894792948138635	29.4333554351003		240315_mtmg_2photons_KO_3dpi_stitched_timeconc_registered	2	KO	80	73	153127	153311	153196	250	-0.923366430086653	245
				240530_mtmg_WT_3dpi_Timeconc_stitched_registered	4	WT	9	3930	27.2832104274919	0.164981535994146	43.4878495862425		240315_mtmg_2photons_KO_3dpi_stitched_timeconc_registered	2	KO	90	73	153127	153311	153196	260	-0.947373779535333	255
				240530_mtmg_WT_3dpi_Timeconc_stitched_registered	4	WT	10	4333	14.2760696560313	0.870206625626289	35.7021134269083		240315_mtmg_2photons_KO_3dpi_stitched_timeconc_registered	2	KO	100	73	153127	153311	153196	270	-0.948714678004005	265
				240530_mtmg_WT_3dpi_Timeconc_stitched_registered	4	WT	10	4365	32.7895260565835	0.790004618276196	48.2242959447708		240315_mtmg_2photons_KO_3dpi_stitched_timeconc_registered	2	KO	110	73	153127	153311	153196	280	-0.952286333017056	275
				240530_mtmg_WT_3dpi_Timeconc_stitched_registered	4	WT	12	4693	13.3611228998147	0.981474277043291	42.8006472969699		240315_mtmg_2photons_KO_3dpi_stitched_timeconc_registered	2	KO	120	73	153127	153311	153196	290	-0.944563545976235	285
				240530_mtmg_WT_3dpi_Timeconc_stitched_registered	4	WT	12	4732	19.5344318139369	0.80715270040468	58.6890097315012		240315_mtmg_2photons_KO_3dpi_stitched_timeconc_registered	2	KO	0	74	153545	153633	153577	200	-0.894427191066989	195
				240530_mtmg_WT_3dpi_Timeconc_stitched_registered	4	WT	13	5048	18.28152735163	0.153347994279987	72.6677791166778		240315_mtmg_2photons_KO_3dpi_stitched_timeconc_registered	2	KO	10	74	153545	153633	153577	210	-0.950949836700604	205
				240530_mtmg_WT_3dpi_Timeconc_stitched_registered	4	WT	13	5153	20.0541231135051	0.648976632701516	44.8603689028632		240315_mtmg_2photons_KO_3dpi_stitched_timeconc_registered	2	KO	20	74	153545	153633	153577	220	-0.833317449422962	215
				240530_mtmg_WT_3dpi_Timeconc_stitched_registered	4	WT	15	6549	21.4192998570545	0.81062207677029	42.0494230328927		240315_mtmg_2photons_KO_3dpi_stitched_timeconc_registered	2	KO	30	74	153545	153633	153577	230	-0.492057256622992	225
				240530_mtmg_WT_3dpi_Timeconc_stitched_registered	4	WT	18	7523	24.0372336705276	0.283285517722947	80.5893175227051		240315_mtmg_2photons_KO_3dpi_stitched_timeconc_registered	2	KO	40	74	153545	153633	153577	240	0.114005909895884	235
				240530_mtmg_WT_3dpi_Timeconc_stitched_registered	4	WT	18	7548	13.9196279011839	0.909951082928386	82.8749836590313		240315_mtmg_2photons_KO_3dpi_stitched_timeconc_registered	2	KO	50	74	153545	153633	153577	250	0.0921982104963724	245
													240315_mtmg_2photons_KO_3dpi_stitched_timeconc_registered	2	KO	60	74	153545	153633	153577	260	0.067075489215263	255
													240315_mtmg_2photons_KO_3dpi_stitched_timeconc_registered	2	KO	70	74	153545	153633	153577	270	0.207798139580614	265
													240315_mtmg_2photons_KO_3dpi_stitched_timeconc_registered	2	KO	80	74	153545	153633	153577	280	0.75116489849636	275
													240315_mtmg_2photons_KO_3dpi_stitched_timeconc_registered	2	KO	90	74	153545	153633	153577	290	0.789352217418825	285
													240315_mtmg_2photons_KO_3dpi_stitched_timeconc_registered	2	KO	0	75	153689	153744	153785	50	-0.832050294334644	45
													240315_mtmg_2photons_KO_3dpi_stitched_timeconc_registered	2	KO	10	75	153689	153744	153785	60	0.88235294117403	55
													240315_mtmg_2photons_KO_3dpi_stitched_timeconc_registered	2	KO	20	75	153689	153744	153785	70	0.982602014791778	65
													240315_mtmg_2photons_KO_3dpi_stitched_timeconc_registered	2	KO	30	75	153689	153744	153785	80	0.966823877510852	75
													240315_mtmg_2photons_KO_3dpi_stitched_timeconc_registered	2	KO	40	75	153689	153744	153785	90	0.994428175089387	85
													240315_mtmg_2photons_KO_3dpi_stitched_timeconc_registered	2	KO	50	75	153689	153744	153785	100	0.96813585329581	95
													240315_mtmg_2photons_KO_3dpi_stitched_timeconc_registered	2	KO	60	75	153689	153744	153785	110	0.979239845511923	105
													240315_mtmg_2photons_KO_3dpi_stitched_timeconc_registered	2	KO	70	75	153689	153744	153785	120	0.982666413278205	115
													240315_mtmg_2photons_KO_3dpi_stitched_timeconc_registered	2	KO	80	75	153689	153744	153785	130	0.991482534134172	125
													240315_mtmg_2photons_KO_3dpi_stitched_timeconc_registered	2	KO	90	75	153689	153744	153785	140	0.993606673931944	135
													240315_mtmg_2photons_KO_3dpi_stitched_timeconc_registered	2	KO	0	77	153937	153954	153977	80	-0.496138938877796	75
													240315_mtmg_2photons_KO_3dpi_stitched_timeconc_registered	2	KO	10	77	153937	153954	153977	90	-0.754081595893507	85
													240315_mtmg_2photons_KO_3dpi_stitched_timeconc_registered	2	KO	20	77	153937	153954	153977	100	-0.825913319641691	95
													240315_mtmg_2photons_KO_3dpi_stitched_timeconc_registered	2	KO	30	77	153937	153954	153977	110	-0.982595133092071	105
													240315_mtmg_2photons_KO_3dpi_stitched_timeconc_registered	2	KO	40	77	153937	153954	153977	120	-0.991607618786232	115
													240315_mtmg_2photons_KO_3dpi_stitched_timeconc_registered	2	KO	50	77	153937	153954	153977	130	-0.999718017545079	125
													240315_mtmg_2photons_KO_3dpi_stitched_timeconc_registered	2	KO	0	79	154455	154532	154493	240	-0.86478894694066	235
													240315_mtmg_2photons_KO_3dpi_stitched_timeconc_registered	2	KO	10	79	154455	154532	154493	250	-0.93803672511101	245
													240315_mtmg_2photons_KO_3dpi_stitched_timeconc_registered	2	KO	0	81	154780	154844	154930	280	-0.536875493503332	275
													240315_mtmg_2photons_KO_3dpi_stitched_timeconc_registered	2	KO	10	81	154780	154844	154930	290	-0.892266814005133	285
													240315_mtmg_2photons_KO_3dpi_stitched_timeconc_registered	2	KO	20	81	154780	154844	154930	300	-0.717206776754397	295
													240315_mtmg_2photons_KO_3dpi_stitched_timeconc_registered	2	KO	30	81	154780	154844	154930	310	-0.628854063136254	305
													240315_mtmg_2photons_KO_3dpi_stitched_timeconc_registered	2	KO	40	81	154780	154844	154930	320	-0.82711847849179	315
													240315_mtmg_2photons_KO_3dpi_stitched_timeconc_registered	2	KO	50	81	154780	154844	154930	330	-0.857842969973193	325
													240315_mtmg_2photons_KO_3dpi_stitched_timeconc_registered	2	KO	60	81	154780	154844	154930	340	-0.87495575239337	335
													240315_mtmg_2photons_KO_3dpi_stitched_timeconc_registered	2	KO	0	84	158424	158483	158446	80	-0.68842631003134	75
													240315_mtmg_2photons_KO_3dpi_stitched_timeconc_registered	2	KO	10	84	158424	158483	158446	90	-0.505719499712454	85
													240315_mtmg_2photons_KO_3dpi_stitched_timeconc_registered	2	KO	20	84	158424	158483	158446	100	-0.916958737785177	95
													240315_mtmg_2photons_KO_3dpi_stitched_timeconc_registered	2	KO	30	84	158424	158483	158446	110	-0.983547166232033	105
													240315_mtmg_2photons_KO_3dpi_stitched_timeconc_registered	2	KO	40	84	158424	158483	158446	120	-0.595846924173466	115
													240315_mtmg_2photons_KO_3dpi_stitched_timeconc_registered	2	KO	50	84	158424	158483	158446	130	0.965177095394999	125
													240315_mtmg_2photons_KO_3dpi_stitched_timeconc_registered	2	KO	60	84	158424	158483	158446	140	0.967778161418866	135
													240315_mtmg_2photons_KO_3dpi_stitched_timeconc_registered	2	KO	70	84	158424	158483	158446	150	0.984492010545665	145
													240315_mtmg_2photons_KO_3dpi_stitched_timeconc_registered	2	KO	80	84	158424	158483	158446	160	0.990893395493648	155
													240315_mtmg_2photons_KO_3dpi_stitched_timeconc_registered	2	KO	90	84	158424	158483	158446	170	0.98258793777267	165
													240315_mtmg_2photons_KO_3dpi_stitched_timeconc_registered	2	KO	0	86	158867	158877	158884	200	0.941586315638072	195
													240315_mtmg_2photons_KO_3dpi_stitched_timeconc_registered	2	KO	10	86	158867	158877	158884	210	0.934898507423788	205
													240315_mtmg_2photons_KO_3dpi_stitched_timeconc_registered	2	KO	0	89	159254	159290	159303	100	NA	95
													240315_mtmg_2photons_KO_3dpi_stitched_timeconc_registered	2	KO	10	89	159254	159290	159303	110	0.739940073395937	105
													240315_mtmg_2photons_KO_3dpi_stitched_timeconc_registered	2	KO	20	89	159254	159290	159303	120	0.544889110938398	115
													240315_mtmg_2photons_KO_3dpi_stitched_timeconc_registered	2	KO	30	89	159254	159290	159303	130	0.764911198117053	125
													240315_mtmg_2photons_KO_3dpi_stitched_timeconc_registered	2	KO	40	89	159254	159290	159303	140	0.721387321030952	135
													240315_mtmg_2photons_KO_3dpi_stitched_timeconc_registered	2	KO	0	91	159491	159624	159543	110	NA	105
													240315_mtmg_2photons_KO_3dpi_stitched_timeconc_registered	2	KO	10	91	159491	159624	159543	120	-0.814277854168597	115
													240315_mtmg_2photons_KO_3dpi_stitched_timeconc_registered	2	KO	20	91	159491	159624	159543	130	-0.980829709325434	125
													240315_mtmg_2photons_KO_3dpi_stitched_timeconc_registered	2	KO	30	91	159491	159624	159543	140	-0.994568639219821	135
													240315_mtmg_2photons_KO_3dpi_stitched_timeconc_registered	2	KO	40	91	159491	159624	159543	150	0.997365816958794	145
													240315_mtmg_2photons_KO_3dpi_stitched_timeconc_registered	2	KO	50	91	159491	159624	159543	160	0.999890278691792	155
													240315_mtmg_2photons_KO_3dpi_stitched_timeconc_registered	2	KO	60	91	159491	159624	159543	170	0.999097508924227	165
													240315_mtmg_2photons_KO_3dpi_stitched_timeconc_registered	2	KO	70	91	159491	159624	159543	180	0.996646440369372	175
													240315_mtmg_2photons_KO_3dpi_stitched_timeconc_registered	2	KO	80	91	159491	159624	159543	190	0.999773083995779	185
													240315_mtmg_2photons_KO_3dpi_stitched_timeconc_registered	2	KO	90	91	159491	159624	159543	200	0.999908098477992	195
													240315_mtmg_2photons_KO_3dpi_stitched_timeconc_registered	2	KO	100	91	159491	159624	159543	210	0.999934700274189	205
													240315_mtmg_2photons_KO_3dpi_stitched_timeconc_registered	2	KO	110	91	159491	159624	159543	220	0.999893617550666	215
													240315_mtmg_2photons_KO_3dpi_stitched_timeconc_registered	2	KO	120	91	159491	159624	159543	230	0.999938957392203	225
													240315_mtmg_2photons_KO_3dpi_stitched_timeconc_registered	2	KO	130	91	159491	159624	159543	240	0.992679324720919	235
													240315_mtmg_2photons_KO_3dpi_stitched_timeconc_registered	2	KO	140	91	159491	159624	159543	250	0.993598541628535	245
													240315_mtmg_2photons_KO_3dpi_stitched_timeconc_registered	2	KO	150	91	159491	159624	159543	260	0.993921772294132	255
													240315_mtmg_2photons_KO_3dpi_stitched_timeconc_registered	2	KO	160	91	159491	159624	159543	270	0.993849273242997	265
													240315_mtmg_2photons_KO_3dpi_stitched_timeconc_registered	2	KO	170	91	159491	159624	159543	280	0.994005471764438	275
													240315_mtmg_2photons_KO_3dpi_stitched_timeconc_registered	2	KO	180	91	159491	159624	159543	290	0.993953410285111	285
													240315_mtmg_2photons_KO_3dpi_stitched_timeconc_registered	2	KO	190	91	159491	159624	159543	300	0.994133808697068	295
													240315_mtmg_2photons_KO_3dpi_stitched_timeconc_registered	2	KO	200	91	159491	159624	159543	310	0.997179440090909	305
													240315_mtmg_2photons_KO_3dpi_stitched_timeconc_registered	2	KO	210	91	159491	159624	159543	320	0.996344254763494	315
													240315_mtmg_2photons_KO_3dpi_stitched_timeconc_registered	2	KO	220	91	159491	159624	159543	330	0.996322365389976	325
													240315_mtmg_2photons_KO_3dpi_stitched_timeconc_registered	2	KO	230	91	159491	159624	159543	340	0.997272682827537	335
													240315_mtmg_2photons_KO_3dpi_stitched_timeconc_registered	2	KO	0	92	159833	159861	159873	320	0.627044359061644	315
													240315_mtmg_2photons_KO_3dpi_stitched_timeconc_registered	2	KO	10	92	159833	159861	159873	330	-0.0772685812267392	325
													240315_mtmg_2photons_KO_3dpi_stitched_timeconc_registered	2	KO	20	92	159833	159861	159873	340	-0.361534867357366	335
													240315_mtmg_2photons_KO_3dpi_stitched_timeconc_registered	2	KO	0	93	160093	160133	160183	310	0.948683298050513	305
													240315_mtmg_2photons_KO_3dpi_stitched_timeconc_registered	2	KO	10	93	160093	160133	160183	320	0.287848503093066	315
													240315_mtmg_2photons_KO_3dpi_stitched_timeconc_registered	2	KO	20	93	160093	160133	160183	330	0.278649197002852	325
													240315_mtmg_2photons_KO_3dpi_stitched_timeconc_registered	2	KO	30	93	160093	160133	160183	340	0.205365681480404	335
													240315_mtmg_2photons_KO_3dpi_stitched_timeconc_registered	2	KO	0	94	160272	160286	160312	230	0.954790615402254	225
													240315_mtmg_2photons_KO_3dpi_stitched_timeconc_registered	2	KO	10	94	160272	160286	160312	240	-0.977414165439868	235
													240315_mtmg_2photons_KO_3dpi_stitched_timeconc_registered	2	KO	20	94	160272	160286	160312	250	-0.957241052384607	245
													240315_mtmg_2photons_KO_3dpi_stitched_timeconc_registered	2	KO	0	95	160377	160444	160588	220	-0.838961287027683	215
													240315_mtmg_2photons_KO_3dpi_stitched_timeconc_registered	2	KO	10	95	160377	160444	160588	230	-0.976314797583239	225
													240315_mtmg_2photons_KO_3dpi_stitched_timeconc_registered	2	KO	20	95	160377	160444	160588	240	-0.963278035048894	235
													240315_mtmg_2photons_KO_3dpi_stitched_timeconc_registered	2	KO	30	95	160377	160444	160588	250	-0.946050266134848	245
													240315_mtmg_2photons_KO_3dpi_stitched_timeconc_registered	2	KO	40	95	160377	160444	160588	260	-0.943706188627122	255
													240315_mtmg_2photons_KO_3dpi_stitched_timeconc_registered	2	KO	50	95	160377	160444	160588	270	-0.957211875841788	265
													240315_mtmg_2photons_KO_3dpi_stitched_timeconc_registered	2	KO	60	95	160377	160444	160588	280	-0.967451265775771	275
													240315_mtmg_2photons_KO_3dpi_stitched_timeconc_registered	2	KO	70	95	160377	160444	160588	290	-0.9772477275074	285
													240315_mtmg_2photons_KO_3dpi_stitched_timeconc_registered	2	KO	80	95	160377	160444	160588	300	-0.981384521247299	295
													240315_mtmg_2photons_KO_3dpi_stitched_timeconc_registered	2	KO	90	95	160377	160444	160588	310	-0.983618871460609	305
													240315_mtmg_2photons_KO_3dpi_stitched_timeconc_registered	2	KO	100	95	160377	160444	160588	320	-0.987478330707959	315
													240315_mtmg_2photons_KO_3dpi_stitched_timeconc_registered	2	KO	110	95	160377	160444	160588	330	-0.988818228659753	325
													240315_mtmg_2photons_KO_3dpi_stitched_timeconc_registered	2	KO	120	95	160377	160444	160588	340	-0.981916845276731	335
													240315_mtmg_2photons_KO_3dpi_stitched_timeconc_registered	2	KO	0	100	161432	161462	161479	100	-0.995893206467706	95
													240315_mtmg_2photons_KO_3dpi_stitched_timeconc_registered	2	KO	10	100	161432	161462	161479	110	-1	105
													240315_mtmg_2photons_KO_3dpi_stitched_timeconc_registered	2	KO	20	100	161432	161462	161479	120	-0.999314833766768	115
													240315_mtmg_2photons_KO_3dpi_stitched_timeconc_registered	2	KO	30	100	161432	161462	161479	130	-0.997447704928546	125
													240315_mtmg_2photons_KO_3dpi_stitched_timeconc_registered	2	KO	40	100	161432	161462	161479	140	-0.98451396945256	135
													240315_mtmg_2photons_KO_3dpi_stitched_timeconc_registered	2	KO	50	100	161432	161462	161479	150	-0.971365580497086	145
													240315_mtmg_2photons_KO_3dpi_stitched_timeconc_registered	2	KO	60	100	161432	161462	161479	160	-0.989424302371991	155
													240315_mtmg_2photons_KO_3dpi_stitched_timeconc_registered	2	KO	0	102	161675	161681	161688	300	0.178885438199981	295
													240315_mtmg_2photons_KO_3dpi_stitched_timeconc_registered	2	KO	10	102	161675	161681	161688	310	0.182907916182993	305
													240315_mtmg_2photons_KO_3dpi_stitched_timeconc_registered	2	KO	0	110	163058	163064	163097	200	-0.866185586048595	195
													240315_mtmg_2photons_KO_3dpi_stitched_timeconc_registered	2	KO	10	110	163058	163064	163097	210	-0.996993398731271	205
													240315_mtmg_2photons_KO_3dpi_stitched_timeconc_registered	2	KO	0	111	163224	163487	163703	60	-0.427729515142713	55
													240315_mtmg_2photons_KO_3dpi_stitched_timeconc_registered	2	KO	10	111	163224	163487	163703	70	-0.584181035930979	65
													240315_mtmg_2photons_KO_3dpi_stitched_timeconc_registered	2	KO	20	111	163224	163487	163703	80	-0.745852956088983	75
													240315_mtmg_2photons_KO_3dpi_stitched_timeconc_registered	2	KO	30	111	163224	163487	163703	90	-0.917864792691593	85
													240315_mtmg_2photons_KO_3dpi_stitched_timeconc_registered	2	KO	40	111	163224	163487	163703	100	-0.99083484294983	95
													240315_mtmg_2photons_KO_3dpi_stitched_timeconc_registered	2	KO	50	111	163224	163487	163703	110	-0.996847916751075	105
													240315_mtmg_2photons_KO_3dpi_stitched_timeconc_registered	2	KO	60	111	163224	163487	163703	120	-0.999104301694346	115
													240315_mtmg_2photons_KO_3dpi_stitched_timeconc_registered	2	KO	0	118	165256	165272	165299	130	0.447213595567076	125
													240315_mtmg_2photons_KO_3dpi_stitched_timeconc_registered	2	KO	10	118	165256	165272	165299	140	-0.840715189812966	135
													240315_mtmg_2photons_KO_3dpi_stitched_timeconc_registered	2	KO	20	118	165256	165272	165299	150	-0.935667127884798	145
													240315_mtmg_2photons_KO_3dpi_stitched_timeconc_registered	2	KO	30	118	165256	165272	165299	160	-0.962897797052532	155
													240315_mtmg_2photons_KO_3dpi_stitched_timeconc_registered	2	KO	40	118	165256	165272	165299	170	-0.979723630906063	165
													240315_mtmg_2photons_KO_3dpi_stitched_timeconc_registered	2	KO	0	121	165616	165807	165638	250	-0.997880105965911	245
													240315_mtmg_2photons_KO_3dpi_stitched_timeconc_registered	2	KO	10	121	165616	165807	165638	260	0.199309151077183	255
													240315_mtmg_2photons_KO_3dpi_stitched_timeconc_registered	2	KO	20	121	165616	165807	165638	270	-0.458289133696182	265
													240315_mtmg_2photons_KO_3dpi_stitched_timeconc_registered	2	KO	30	121	165616	165807	165638	280	-0.489250974755067	275
													240315_mtmg_2photons_KO_3dpi_stitched_timeconc_registered	2	KO	40	121	165616	165807	165638	290	-0.774865020932116	285
													240315_mtmg_2photons_KO_3dpi_stitched_timeconc_registered	2	KO	50	121	165616	165807	165638	300	-0.875577684031749	295
													240315_mtmg_2photons_KO_3dpi_stitched_timeconc_registered	2	KO	0	123	166051	166191	166141	110	-0.998274373168314	105
													240315_mtmg_2photons_KO_3dpi_stitched_timeconc_registered	2	KO	10	123	166051	166191	166141	120	-0.98200644697499	115
													240315_mtmg_2photons_KO_3dpi_stitched_timeconc_registered	2	KO	20	123	166051	166191	166141	130	-0.982338566418176	125
													240315_mtmg_2photons_KO_3dpi_stitched_timeconc_registered	2	KO	30	123	166051	166191	166141	140	-0.971297311630851	135
													240315_mtmg_2photons_KO_3dpi_stitched_timeconc_registered	2	KO	40	123	166051	166191	166141	150	0.968401550188099	145
													240315_mtmg_2photons_KO_3dpi_stitched_timeconc_registered	2	KO	50	123	166051	166191	166141	160	0.978313324857873	155
													240315_mtmg_2photons_KO_3dpi_stitched_timeconc_registered	2	KO	60	123	166051	166191	166141	170	0.930874034297322	165
													240315_mtmg_2photons_KO_3dpi_stitched_timeconc_registered	2	KO	70	123	166051	166191	166141	180	0.9455102497228	175
													240315_mtmg_2photons_KO_3dpi_stitched_timeconc_registered	2	KO	80	123	166051	166191	166141	190	0.927576817068676	185
													240315_mtmg_2photons_KO_3dpi_stitched_timeconc_registered	2	KO	90	123	166051	166191	166141	200	0.930913460033074	195
													240315_mtmg_2photons_KO_3dpi_stitched_timeconc_registered	2	KO	0	125	166709	166816	166760	220	-0.589797812806772	215
													240315_mtmg_2photons_KO_3dpi_stitched_timeconc_registered	2	KO	10	125	166709	166816	166760	230	-0.178458100600768	225
													240315_mtmg_2photons_KO_3dpi_stitched_timeconc_registered	2	KO	20	125	166709	166816	166760	240	-0.20043732158913	235
													240315_mtmg_2photons_KO_3dpi_stitched_timeconc_registered	2	KO	30	125	166709	166816	166760	250	-0.254682617731597	245
													240315_mtmg_2photons_KO_3dpi_stitched_timeconc_registered	2	KO	40	125	166709	166816	166760	260	-0.393417071634295	255
													240315_mtmg_2photons_KO_3dpi_stitched_timeconc_registered	2	KO	50	125	166709	166816	166760	270	-0.702717098279057	265
													240315_mtmg_2photons_KO_3dpi_stitched_timeconc_registered	2	KO	0	133	168127	168175	168216	270	-0.743294146912443	265
													240315_mtmg_2photons_KO_3dpi_stitched_timeconc_registered	2	KO	10	133	168127	168175	168216	280	-0.905129261915998	275
													240315_mtmg_2photons_KO_3dpi_stitched_timeconc_registered	2	KO	20	133	168127	168175	168216	290	-0.947215969767299	285
													240315_mtmg_2photons_KO_3dpi_stitched_timeconc_registered	2	KO	30	133	168127	168175	168216	300	-0.960053579165738	295
													240315_mtmg_2photons_KO_3dpi_stitched_timeconc_registered	2	KO	40	133	168127	168175	168216	310	-0.985492802161401	305
													240315_mtmg_2photons_KO_3dpi_stitched_timeconc_registered	2	KO	50	133	168127	168175	168216	320	-0.96693127752285	315
													240315_mtmg_2photons_KO_3dpi_stitched_timeconc_registered	2	KO	0	140	169272	169536	169312	110	-0.938343116817113	105
													240315_mtmg_2photons_KO_3dpi_stitched_timeconc_registered	2	KO	10	140	169272	169536	169312	120	-0.993480071526296	115
													240315_mtmg_2photons_KO_3dpi_stitched_timeconc_registered	2	KO	20	140	169272	169536	169312	130	-0.986411263666542	125
													240315_mtmg_2photons_KO_3dpi_stitched_timeconc_registered	2	KO	30	140	169272	169536	169312	140	-0.960729354215022	135
													240315_mtmg_2photons_KO_3dpi_stitched_timeconc_registered	2	KO	0	142	169835	169926	169885	50	-0.894427190999907	45
													240315_mtmg_2photons_KO_3dpi_stitched_timeconc_registered	2	KO	10	142	169835	169926	169885	60	-0.970142500145332	55
													240315_mtmg_2photons_KO_3dpi_stitched_timeconc_registered	2	KO	20	142	169835	169926	169885	70	-0.907959384500448	65
													240315_mtmg_2photons_KO_3dpi_stitched_timeconc_registered	2	KO	30	142	169835	169926	169885	80	-0.85218003800412	75
													240315_mtmg_2photons_KO_3dpi_stitched_timeconc_registered	2	KO	40	142	169835	169926	169885	90	-0.956845389583901	85
													240315_mtmg_2photons_KO_3dpi_stitched_timeconc_registered	2	KO	50	142	169835	169926	169885	100	-0.979095097261032	95
													240315_mtmg_2photons_KO_3dpi_stitched_timeconc_registered	2	KO	60	142	169835	169926	169885	110	-0.98745729807137	105
													240315_mtmg_2photons_KO_3dpi_stitched_timeconc_registered	2	KO	70	142	169835	169926	169885	120	-0.984349666757998	115
													240315_mtmg_2photons_KO_3dpi_stitched_timeconc_registered	2	KO	80	142	169835	169926	169885	130	-0.987266378664476	125
													240315_mtmg_2photons_KO_3dpi_stitched_timeconc_registered	2	KO	90	142	169835	169926	169885	140	-0.984146287856623	135
													240315_mtmg_2photons_KO_3dpi_stitched_timeconc_registered	2	KO	0	144	170092	170195	170150	190	-0.95853635627905	185
													240315_mtmg_2photons_KO_3dpi_stitched_timeconc_registered	2	KO	10	144	170092	170195	170150	200	-0.963808265397529	195
													240315_mtmg_2photons_KO_3dpi_stitched_timeconc_registered	2	KO	20	144	170092	170195	170150	210	-0.975832378094459	205
													240315_mtmg_2photons_KO_3dpi_stitched_timeconc_registered	2	KO	30	144	170092	170195	170150	220	-0.967888344471425	215
													240315_mtmg_2photons_KO_3dpi_stitched_timeconc_registered	2	KO	40	144	170092	170195	170150	230	-0.888170234754599	225
													240315_mtmg_2photons_KO_3dpi_stitched_timeconc_registered	2	KO	50	144	170092	170195	170150	240	-0.886008387408577	235
													240315_mtmg_2photons_KO_3dpi_stitched_timeconc_registered	2	KO	0	155	172872	173049	173176	60	0.988799086639209	55
													240315_mtmg_2photons_KO_3dpi_stitched_timeconc_registered	2	KO	10	155	172872	173049	173176	70	-0.510088152643111	65
													240315_mtmg_2photons_KO_3dpi_stitched_timeconc_registered	2	KO	20	155	172872	173049	173176	80	-0.73471675395862	75
													240315_mtmg_2photons_KO_3dpi_stitched_timeconc_registered	2	KO	0	156	173645	173658	173651	330	0.0830454800186879	325
													240315_mtmg_2photons_KO_3dpi_stitched_timeconc_registered	2	KO	10	156	173645	173658	173651	340	-0.6552877086436	335
													240315_mtmg_2photons_KO_3dpi_stitched_timeconc_registered	2	KO	0	159	174024	174095	174214	140	-0.999245149263389	135
													240315_mtmg_2photons_KO_3dpi_stitched_timeconc_registered	2	KO	10	159	174024	174095	174214	150	-0.999898995742501	145
													240315_mtmg_2photons_KO_3dpi_stitched_timeconc_registered	2	KO	20	159	174024	174095	174214	160	-0.831730837866974	155
													240315_mtmg_2photons_KO_3dpi_stitched_timeconc_registered	2	KO	30	159	174024	174095	174214	170	-0.875831292257741	165
													240315_mtmg_2photons_KO_3dpi_stitched_timeconc_registered	2	KO	40	159	174024	174095	174214	180	-0.922939526547671	175
													240315_mtmg_2photons_KO_3dpi_stitched_timeconc_registered	2	KO	50	159	174024	174095	174214	190	-0.931199553809851	185
													240315_mtmg_2photons_KO_3dpi_stitched_timeconc_registered	2	KO	60	159	174024	174095	174214	200	-0.911094924723889	195
													240315_mtmg_2photons_KO_3dpi_stitched_timeconc_registered	2	KO	70	159	174024	174095	174214	210	-0.932800336274084	205
													240315_mtmg_2photons_KO_3dpi_stitched_timeconc_registered	2	KO	0	163	174889	174941	174997	90	-0.900321087712617	85
													240315_mtmg_2photons_KO_3dpi_stitched_timeconc_registered	2	KO	10	163	174889	174941	174997	100	-0.697083970750532	95
													240315_mtmg_2photons_KO_3dpi_stitched_timeconc_registered	2	KO	20	163	174889	174941	174997	110	-0.889208328576786	105
													240315_mtmg_2photons_KO_3dpi_stitched_timeconc_registered	2	KO	30	163	174889	174941	174997	120	-0.894019000964328	115
													240315_mtmg_2photons_KO_3dpi_stitched_timeconc_registered	2	KO	0	164	175109	175335	175253	150	-0.933823733176254	145
													240315_mtmg_2photons_KO_3dpi_stitched_timeconc_registered	2	KO	10	164	175109	175335	175253	160	-0.98979624905862	155
													240315_mtmg_2photons_KO_3dpi_stitched_timeconc_registered	2	KO	20	164	175109	175335	175253	170	-0.998697206423164	165
													240315_mtmg_2photons_KO_3dpi_stitched_timeconc_registered	2	KO	30	164	175109	175335	175253	180	-0.969204013964533	175
													240315_mtmg_2photons_KO_3dpi_stitched_timeconc_registered	2	KO	40	164	175109	175335	175253	190	-0.968449212751241	185
													240315_mtmg_2photons_KO_3dpi_stitched_timeconc_registered	2	KO	50	164	175109	175335	175253	200	-0.952085697807998	195
													240315_mtmg_2photons_KO_3dpi_stitched_timeconc_registered	2	KO	60	164	175109	175335	175253	210	-0.952553250546705	205
													240315_mtmg_2photons_KO_3dpi_stitched_timeconc_registered	2	KO	70	164	175109	175335	175253	220	-0.859733739863545	215
													240315_mtmg_2photons_KO_3dpi_stitched_timeconc_registered	2	KO	80	164	175109	175335	175253	230	-0.76360447654345	225
													240315_mtmg_2photons_KO_3dpi_stitched_timeconc_registered	2	KO	90	164	175109	175335	175253	240	-0.669118088156238	235
													240315_mtmg_2photons_KO_3dpi_stitched_timeconc_registered	2	KO	100	164	175109	175335	175253	250	-0.689288245556654	245
													240315_mtmg_2photons_KO_3dpi_stitched_timeconc_registered	2	KO	110	164	175109	175335	175253	260	-0.669170349174307	255
													240315_mtmg_2photons_KO_3dpi_stitched_timeconc_registered	2	KO	120	164	175109	175335	175253	270	-0.729042145250148	265
													240315_mtmg_2photons_KO_3dpi_stitched_timeconc_registered	2	KO	140	164	175109	175335	175253	290	-0.505997940608906	NA
													240315_mtmg_2photons_KO_3dpi_stitched_timeconc_registered	2	KO	0	169	176214	176306	176253	100	0.882352941152048	95
													240315_mtmg_2photons_KO_3dpi_stitched_timeconc_registered	2	KO	10	169	176214	176306	176253	110	0.707106781160094	105
													240315_mtmg_2photons_KO_3dpi_stitched_timeconc_registered	2	KO	20	169	176214	176306	176253	120	0.465746432151747	115
													240315_mtmg_2photons_KO_3dpi_stitched_timeconc_registered	2	KO	30	169	176214	176306	176253	130	-0.842099520542193	125
													240315_mtmg_2photons_KO_3dpi_stitched_timeconc_registered	2	KO	40	169	176214	176306	176253	140	-0.999263534371688	135
													240315_mtmg_2photons_KO_3dpi_stitched_timeconc_registered	2	KO	50	169	176214	176306	176253	150	-0.999852419870661	145
													240315_mtmg_2photons_KO_3dpi_stitched_timeconc_registered	2	KO	60	169	176214	176306	176253	160	-0.995431517637029	155
													240315_mtmg_2photons_KO_3dpi_stitched_timeconc_registered	2	KO	0	170	176601	176746	176720	50	-0.980580675690922	45
													240315_mtmg_2photons_KO_3dpi_stitched_timeconc_registered	2	KO	10	170	176601	176746	176720	60	-0.958798112698716	55
													240315_mtmg_2photons_KO_3dpi_stitched_timeconc_registered	2	KO	0	175	177565	177585	177626	230	-0.993391591365312	225
													240315_mtmg_2photons_KO_3dpi_stitched_timeconc_registered	2	KO	10	175	177565	177585	177626	240	-0.967805237382028	235
													240315_mtmg_2photons_KO_3dpi_stitched_timeconc_registered	2	KO	20	175	177565	177585	177626	250	-0.958018533746841	245
													240315_mtmg_2photons_KO_3dpi_stitched_timeconc_registered	2	KO	30	175	177565	177585	177626	260	-0.885225489781966	255
													240315_mtmg_2photons_KO_3dpi_stitched_timeconc_registered	2	KO	40	175	177565	177585	177626	270	-0.907121998558233	265
													240315_mtmg_2photons_KO_3dpi_stitched_timeconc_registered	2	KO	50	175	177565	177585	177626	280	-0.948395949527265	275
													240315_mtmg_2photons_KO_3dpi_stitched_timeconc_registered	2	KO	60	175	177565	177585	177626	290	-0.961714832656633	285
													240315_mtmg_2photons_KO_3dpi_stitched_timeconc_registered	2	KO	70	175	177565	177585	177626	300	-0.868012788402176	295
													240315_mtmg_2photons_KO_3dpi_stitched_timeconc_registered	2	KO	0	113	177978	178013	178042	230	0.882352941176453	225
													240315_mtmg_2photons_KO_3dpi_stitched_timeconc_registered	2	KO	10	113	177978	178013	178042	240	-0.615532401800507	235
													240315_mtmg_2photons_KO_3dpi_stitched_timeconc_registered	2	KO	20	113	177978	178013	178042	250	-0.802043110340405	245
													240315_mtmg_2photons_KO_3dpi_stitched_timeconc_registered	2	KO	30	113	177978	178013	178042	260	-0.999783901412627	255
													240315_mtmg_2photons_KO_3dpi_stitched_timeconc_registered	2	KO	40	113	177978	178013	178042	270	-0.987178171110066	265
													240315_mtmg_2photons_KO_3dpi_stitched_timeconc_registered	2	KO	50	113	177978	178013	178042	280	-0.992481681510258	275
													240315_mtmg_2photons_KO_3dpi_stitched_timeconc_registered	2	KO	0	196	183038	183247	183167	110	0.818191696852306	105
													240315_mtmg_2photons_KO_3dpi_stitched_timeconc_registered	2	KO	10	196	183038	183247	183167	120	-0.948683298003072	115
													240315_mtmg_2photons_KO_3dpi_stitched_timeconc_registered	2	KO	20	196	183038	183247	183167	130	-0.941741911581135	125
													240315_mtmg_2photons_KO_3dpi_stitched_timeconc_registered	2	KO	30	196	183038	183247	183167	140	-0.942990333589031	135
													240315_mtmg_2photons_KO_3dpi_stitched_timeconc_registered	2	KO	40	196	183038	183247	183167	150	-0.985310988791694	145
													240315_mtmg_2photons_KO_3dpi_stitched_timeconc_registered	2	KO	50	196	183038	183247	183167	160	-0.983543878183485	155
													240315_mtmg_2photons_KO_3dpi_stitched_timeconc_registered	2	KO	60	196	183038	183247	183167	170	-0.979908540483302	165
													240315_mtmg_2photons_KO_3dpi_stitched_timeconc_registered	2	KO	70	196	183038	183247	183167	180	-0.98499401312193	175
													240315_mtmg_2photons_KO_3dpi_stitched_timeconc_registered	2	KO	80	196	183038	183247	183167	190	-0.988267122006043	185
													240315_mtmg_2photons_KO_3dpi_stitched_timeconc_registered	2	KO	90	196	183038	183247	183167	200	-0.982424671955297	195
													240315_mtmg_2photons_KO_3dpi_stitched_timeconc_registered	2	KO	100	196	183038	183247	183167	210	-0.982775128390112	205
													240315_mtmg_2photons_KO_3dpi_stitched_timeconc_registered	2	KO	110	196	183038	183247	183167	220	-0.98275815269565	215
													240314_mtmg_2photons__WT_3dpi_stitched_timeconc_registered	2	WT	0	4	126911	127016	127130	220	0.745536674464297	210
													240314_mtmg_2photons__WT_3dpi_stitched_timeconc_registered	2	WT	10	4	126911	127016	127130	230	0.496138938356837	NA
													240314_mtmg_2photons__WT_3dpi_stitched_timeconc_registered	2	WT	15	NA	NA	NA	NA	NA	NA	225
													240314_mtmg_2photons__WT_3dpi_stitched_timeconc_registered	2	WT	20	4	126911	127016	127130	240	0.302243860884829	NA
													240314_mtmg_2photons__WT_3dpi_stitched_timeconc_registered	2	WT	25	NA	NA	NA	NA	NA	NA	235
													240314_mtmg_2photons__WT_3dpi_stitched_timeconc_registered	2	WT	30	4	126911	127016	127130	250	-0.56030936769831	NA
													240314_mtmg_2photons__WT_3dpi_stitched_timeconc_registered	2	WT	35	NA	NA	NA	NA	NA	NA	245
													240314_mtmg_2photons__WT_3dpi_stitched_timeconc_registered	2	WT	40	4	126911	127016	127130	260	-0.876812408645092	NA
													240314_mtmg_2photons__WT_3dpi_stitched_timeconc_registered	2	WT	45	NA	NA	NA	NA	NA	NA	255
													240314_mtmg_2photons__WT_3dpi_stitched_timeconc_registered	2	WT	50	4	126911	127016	127130	270	-0.974247592268374	NA
													240314_mtmg_2photons__WT_3dpi_stitched_timeconc_registered	2	WT	55	NA	NA	NA	NA	NA	NA	265
													240314_mtmg_2photons__WT_3dpi_stitched_timeconc_registered	2	WT	60	4	126911	127016	127130	280	-0.952907806802105	NA
													240314_mtmg_2photons__WT_3dpi_stitched_timeconc_registered	2	WT	65	NA	NA	NA	NA	NA	NA	275
													240314_mtmg_2photons__WT_3dpi_stitched_timeconc_registered	2	WT	70	4	126911	127016	127130	290	-0.94756540509677	NA
													240314_mtmg_2photons__WT_3dpi_stitched_timeconc_registered	2	WT	75	NA	NA	NA	NA	NA	NA	285
													240314_mtmg_2photons__WT_3dpi_stitched_timeconc_registered	2	WT	80	4	126911	127016	127130	300	-0.935566496286838	NA
													240314_mtmg_2photons__WT_3dpi_stitched_timeconc_registered	2	WT	85	NA	NA	NA	NA	NA	NA	295
													240314_mtmg_2photons__WT_3dpi_stitched_timeconc_registered	2	WT	90	4	126911	127016	127130	310	-0.934311842513101	NA
													240314_mtmg_2photons__WT_3dpi_stitched_timeconc_registered	2	WT	95	NA	NA	NA	NA	NA	NA	305
													240314_mtmg_2photons__WT_3dpi_stitched_timeconc_registered	2	WT	0	5	127319	127346	127445	360	-0.199009309628645	355
													240314_mtmg_2photons__WT_3dpi_stitched_timeconc_registered	2	WT	10	5	127319	127346	127445	370	-0.548678974919872	365
													240314_mtmg_2photons__WT_3dpi_stitched_timeconc_registered	2	WT	20	5	127319	127346	127445	380	-0.341641939496006	375
													240314_mtmg_2photons__WT_3dpi_stitched_timeconc_registered	2	WT	30	5	127319	127346	127445	390	-0.761981696837206	385
													240314_mtmg_2photons__WT_3dpi_stitched_timeconc_registered	2	WT	0	6	127624	127634	127644	170	-0.936605797574067	165
													240314_mtmg_2photons__WT_3dpi_stitched_timeconc_registered	2	WT	10	6	127624	127634	127644	180	-0.995893206482557	175
													240314_mtmg_2photons__WT_3dpi_stitched_timeconc_registered	2	WT	20	6	127624	127634	127644	190	-0.98719582827086	185
													240314_mtmg_2photons__WT_3dpi_stitched_timeconc_registered	2	WT	0	15	128811	128876	128865	20	0.800000000324071	15
													240314_mtmg_2photons__WT_3dpi_stitched_timeconc_registered	2	WT	10	15	128811	128876	128865	30	-0.929224325585463	25
													240314_mtmg_2photons__WT_3dpi_stitched_timeconc_registered	2	WT	20	15	128811	128876	128865	40	-0.970802887999774	35
													240314_mtmg_2photons__WT_3dpi_stitched_timeconc_registered	2	WT	30	15	128811	128876	128865	50	-0.979457043244101	45
													240314_mtmg_2photons__WT_3dpi_stitched_timeconc_registered	2	WT	0	16	128979	129149	129079	60	0.819231920570997	55
													240314_mtmg_2photons__WT_3dpi_stitched_timeconc_registered	2	WT	10	16	128979	129149	129079	70	-0.554700196201228	65
													240314_mtmg_2photons__WT_3dpi_stitched_timeconc_registered	2	WT	20	16	128979	129149	129079	80	-0.971762546555511	75
													240314_mtmg_2photons__WT_3dpi_stitched_timeconc_registered	2	WT	30	16	128979	129149	129079	90	-0.862121399946248	85
													240314_mtmg_2photons__WT_3dpi_stitched_timeconc_registered	2	WT	40	16	128979	129149	129079	100	-0.950984874028805	95
													240314_mtmg_2photons__WT_3dpi_stitched_timeconc_registered	2	WT	50	16	128979	129149	129079	110	-0.974145548387465	105
													240314_mtmg_2photons__WT_3dpi_stitched_timeconc_registered	2	WT	60	16	128979	129149	129079	120	-0.972273559799626	115
													240314_mtmg_2photons__WT_3dpi_stitched_timeconc_registered	2	WT	70	16	128979	129149	129079	130	-0.975072403431601	125
													240314_mtmg_2photons__WT_3dpi_stitched_timeconc_registered	2	WT	80	16	128979	129149	129079	140	-0.984453436831209	135
													240314_mtmg_2photons__WT_3dpi_stitched_timeconc_registered	2	WT	90	16	128979	129149	129079	150	-0.987691638283097	145
													240314_mtmg_2photons__WT_3dpi_stitched_timeconc_registered	2	WT	100	16	128979	129149	129079	160	-0.994448575558587	155
													240314_mtmg_2photons__WT_3dpi_stitched_timeconc_registered	2	WT	110	16	128979	129149	129079	170	-0.99376702657175	165
													240314_mtmg_2photons__WT_3dpi_stitched_timeconc_registered	2	WT	0	20	129642	129832	129760	100	-0.707106781186545	95
													240314_mtmg_2photons__WT_3dpi_stitched_timeconc_registered	2	WT	10	20	129642	129832	129760	110	-0.997054485506995	105
													240314_mtmg_2photons__WT_3dpi_stitched_timeconc_registered	2	WT	20	20	129642	129832	129760	120	-0.999081258201826	115
													240314_mtmg_2photons__WT_3dpi_stitched_timeconc_registered	2	WT	30	20	129642	129832	129760	130	-0.995555735126137	125
													240314_mtmg_2photons__WT_3dpi_stitched_timeconc_registered	2	WT	40	20	129642	129832	129760	140	-0.992277876706401	135
													240314_mtmg_2photons__WT_3dpi_stitched_timeconc_registered	2	WT	50	20	129642	129832	129760	150	-0.999689327205406	145
													240314_mtmg_2photons__WT_3dpi_stitched_timeconc_registered	2	WT	0	28	131667	131779	131770	70	-0.87789557293268	65
													240314_mtmg_2photons__WT_3dpi_stitched_timeconc_registered	2	WT	10	28	131667	131779	131770	80	-0.857492925712542	75
													240314_mtmg_2photons__WT_3dpi_stitched_timeconc_registered	2	WT	20	28	131667	131779	131770	90	-0.907243945706399	85
													240314_mtmg_2photons__WT_3dpi_stitched_timeconc_registered	2	WT	0	41	133196	133339	133237	40	-0.932568098328977	35
													240314_mtmg_2photons__WT_3dpi_stitched_timeconc_registered	2	WT	10	41	133196	133339	133237	50	-0.988579824496705	45
													240314_mtmg_2photons__WT_3dpi_stitched_timeconc_registered	2	WT	20	41	133196	133339	133237	60	-0.972266470344962	55
													240314_mtmg_2photons__WT_3dpi_stitched_timeconc_registered	2	WT	30	41	133196	133339	133237	70	-0.995807066359372	65
													240314_mtmg_2photons__WT_3dpi_stitched_timeconc_registered	2	WT	40	41	133196	133339	133237	80	-0.999917827354803	75
													240314_mtmg_2photons__WT_3dpi_stitched_timeconc_registered	2	WT	50	41	133196	133339	133237	90	-0.999514090136979	85
													240314_mtmg_2photons__WT_3dpi_stitched_timeconc_registered	2	WT	60	41	133196	133339	133237	100	-0.999936177947149	95
													240314_mtmg_2photons__WT_3dpi_stitched_timeconc_registered	2	WT	70	41	133196	133339	133237	110	-0.999809342956141	105
													240314_mtmg_2photons__WT_3dpi_stitched_timeconc_registered	2	WT	0	43	133543	133571	133613	10	-0.985211754789682	5
													240314_mtmg_2photons__WT_3dpi_stitched_timeconc_registered	2	WT	10	43	133543	133571	133613	20	-0.999773730054755	15
													240314_mtmg_2photons__WT_3dpi_stitched_timeconc_registered	2	WT	20	43	133543	133571	133613	30	-0.923742113577821	25
													240314_mtmg_2photons__WT_3dpi_stitched_timeconc_registered	2	WT	30	43	133543	133571	133613	40	-0.960688067041217	35
													240314_mtmg_2photons__WT_3dpi_stitched_timeconc_registered	2	WT	40	43	133543	133571	133613	50	-0.981727760088932	45
													240314_mtmg_2photons__WT_3dpi_stitched_timeconc_registered	2	WT	50	43	133543	133571	133613	60	-0.962198780810742	55
													240314_mtmg_2photons__WT_3dpi_stitched_timeconc_registered	2	WT	60	43	133543	133571	133613	70	-0.974676773765329	65
													240314_mtmg_2photons__WT_3dpi_stitched_timeconc_registered	2	WT	0	44	133780	133825	133814	110	-0.97695354482823	105
													240314_mtmg_2photons__WT_3dpi_stitched_timeconc_registered	2	WT	10	44	133780	133825	133814	120	-0.984983450216061	115
													240314_mtmg_2photons__WT_3dpi_stitched_timeconc_registered	2	WT	20	44	133780	133825	133814	130	-0.923076923076924	125
													240314_mtmg_2photons__WT_3dpi_stitched_timeconc_registered	2	WT	30	44	133780	133825	133814	140	-0.816825026469196	135
													240314_mtmg_2photons__WT_3dpi_stitched_timeconc_registered	2	WT	0	60	136431	136479	136516	140	-0.920281317978951	135
													240314_mtmg_2photons__WT_3dpi_stitched_timeconc_registered	2	WT	10	60	136431	136479	136516	150	-0.790307552437953	145
													240314_mtmg_2photons__WT_3dpi_stitched_timeconc_registered	2	WT	20	60	136431	136479	136516	160	-0.510377209409131	155
													240314_mtmg_2photons__WT_3dpi_stitched_timeconc_registered	2	WT	30	60	136431	136479	136516	170	-0.558600379479066	165
													240314_mtmg_2photons__WT_3dpi_stitched_timeconc_registered	2	WT	40	60	136431	136479	136516	180	-0.846485786075181	175
													240531_mtmg_KO_3dpi_Timeconc_stitched_registered	4	KO	0	24	10229	34706	10320	50	-0.136561619457661	45
													240531_mtmg_KO_3dpi_Timeconc_stitched_registered	4	KO	10	24	10229	34706	10320	60	-0.25658649944554	55
													240531_mtmg_KO_3dpi_Timeconc_stitched_registered	4	KO	20	24	10229	34706	10320	70	-0.275390970837717	65
													240531_mtmg_KO_3dpi_Timeconc_stitched_registered	4	KO	30	24	10229	34706	10320	80	-0.298090735847528	75
													240531_mtmg_KO_3dpi_Timeconc_stitched_registered	4	KO	40	24	10229	34706	10320	90	-0.328900162372408	85
													240531_mtmg_KO_3dpi_Timeconc_stitched_registered	4	KO	50	24	10229	34706	10320	100	-0.318040367997022	95
													240531_mtmg_KO_3dpi_Timeconc_stitched_registered	4	KO	60	24	10229	34706	10320	110	-0.488737433861403	105
													240531_mtmg_KO_3dpi_Timeconc_stitched_registered	4	KO	70	24	10229	34706	10320	120	-0.837179253730102	115
													240531_mtmg_KO_3dpi_Timeconc_stitched_registered	4	KO	80	24	10229	34706	10320	130	-0.813665144426537	125
													240531_mtmg_KO_3dpi_Timeconc_stitched_registered	4	KO	90	24	10229	34706	10320	140	-0.873534554386802	135
[truncated: 1,065 more rows]

## Sheet: Figure 2
Fig 2e-g, m-o																											Fig 2i - ACD/SCD							Fig 2k-l - Orientation and Modes of division, WT
[truncated: 1,335 more rows]

[truncated: 7 more sheets: Figure 3, Figure 4, Figure S2, Figure S3, Figure S4, Figure S5, Figure S6]
